# Supplementary material for: A database of groundwater wells in the United States
Source: Sci Data. 2024 Apr 4;11:335. doi: 10.1038/s41597-024-03186-3 (PMC10995170; doi:10.1038/s41597-024-03186-3)
Supplement: Supplementary file 1 — Table S1 [file 41597_2024_3186_MOESM1_ESM.xlsx]

## Sheet: Table S1-Name of the state orga
State	Organization managing the well completion reports	Data Availability: Private/Public	Source url
Alabama	Geological Survey of Alabama	Public	https://groundwater.gsa.state.al.us/
Alaska	Alaska Department of Natural Resources	Private	http://dnr.alaska.gov/
Arizona (Part 1)	Arizona Department of Water Resources	Public	https://www.azwater.gov/permitting-wells/wells-data
Arizona (Part 2)	Arizona Department of Water Resources	Public	https://gisdata2016-11-18t150447874z-azwater.opendata.arcgis.com/datasets/34c92af536ec4047aeaf9d93053dc317_0/explore
Arkansas	United States Geological Survey-Lower Mississippi Gulf Water Science Center	Private	https://www.usgs.gov/centers/lower-mississippi-gulf-water-science-center
California (Part 1)	California Department of Water Resources	Private	https://resources.ca.gov/
California (Part 2)	California Department of Water Resources	Public	https://data.cnra.ca.gov/dataset/well-completion-reports
Colorado	Colorado Division of Water Resources	Public	https://cdss.colorado.gov/gis-data/gis-data-by-category
Connecticut	Connecticut Department of Energy & Environmental Protection	Private	https://portal.ct.gov/DEEP
Delaware	Delaware Department of Natural Resources and Environmental Control	Public	https://data.delaware.gov/Energy-and-Environment/Well-Permits/2655-qn8j
Florida, Northwest	Northwest Florida Water Management District	Private	https://nwfwater.com/
Florida, South	South Florida Water Management District	Private	https://www.sfwmd.gov/doing-business-with-us/permits/well-construction
Florida, Southwest	Southwest Florida Water Management District Water Supply Section	Public	https://swfwmd.maps.arcgis.com/home/item.html?id=4a6c48325f3a4c18b1cd9bbccfbcc567
Florida, St. John's River	St. Johns River Water Management District Bureau of Water Supply Planning	Private	https://www.sjrwmd.com/
Florida, Suwannee River	Suwannee River Management District	Private	https://www.mysuwanneeriver.com/
Georgia	Georgia Department of Natural Resources	Private	https://gadnr.org/
Hawaii	State of Hawaii, Department of Land and Natural Resources	Private	https://dlnr.hawaii.gov/cwrm/
Idaho	Idaho Department of Water Resources	Public	https://data-idwr.hub.arcgis.com/datasets/IDWR::water-right-pods/explore?location=45.432773%2C-114.096317%2C6.20&showTable=true
Illinois	Illinois State Geological Survey	Private	https://isgs.illinois.edu/ilwater
Indiana	Indiana Department of Natural Resources	Public	https://www.in.gov/dnr/water/water-availability-use-rights/significant-water-withdrawal-facility-data/
Iowa (Part 1)	Iowa Department of Natural Resources	Private	https://www.iowadnr.gov/
Iowa (Part 2)	Iowa Department of Natural Resources	Public	https://www.arcgis.com/home/item.html?id=e006cf076b1d41b7a441f61dea8cd269
Kansas (Part 1)	Kansas Geological Survey	Private	https://www.kgs.ku.edu/
Kansas (Part 2)	Kansas Geological Survey	Public	https://geohydro.kgs.ku.edu/geohydro/master_well/index.cfm
Kentucky	Kentucky Geological Survey	Public	https://kgs.uky.edu/kgsweb/DataSearching/Water/WaterWellSearch.asp
Louisiana	Louisiana Department of Natural Resource	Public	http://sonris-www.dnr.state.la.us/gis/agsweb/IE/JSViewer/index.html?TemplateID=181
Maine	Maine Geological Survey	Public	https://mgs-maine.opendata.arcgis.com/datasets/maine-well-database-well-depth/explore?location=45.192547%2C-68.997750%2C8.25
Maryland	Maryland Department of the Environment	Private	https://mde.maryland.gov/programs/Water/water_supply/Pages/Permitting.aspx
Massachusetts	Water Management Program, MassDEP	Public	https://eeaonline.eea.state.ma.us/portal#!/search/welldrilling
Michigan	Michigan Department of Environment, Great Lakes, and Energy	Public	https://gis-egle.hub.arcgis.com/search?q=water%20well
Minnesota	Minnesota Department of Health - Environmental Health Division - Source Water Protection Unit	Public	https://gisdata.mn.gov/dataset/water-well-information-non-pws
Mississippi	Mississippi Department of Environmental Quality	Private	https://www.mdeq.ms.gov/
Missouri	Missouri Spatial Data Information Service	Public	https://data-msdis.opendata.arcgis.com/datasets/1638edf825734e4caf5f6c0ea7b80574_0/explore
Montana	Montana Bureau of Mines and Geology	Public	http://mbmggwic.mtech.edu/sqlserver/v11/menus/menuData.asp?pagename=zipper
Nebraska	Nebraska Department of Natural Resources	Public	https://www.nebraskamap.gov/datasets/groundwater-wells-dnr/explore
Nevada	State of Nevada Division of Water Resources	Public	http://water.nv.gov/mapping.aspx?mapping=Well%20Drilling%20and%20Dam%20Data
New Hampshire	New Hampshire Department of Environmental Services	Private	https://www.des.nh.gov/
New Jersey	New Jersey Department of Environmental Protection	Private	https://dep.nj.gov/
New Mexico	New Mexico Office of the State Engineer	Public	https://geospatialdata-ose.opendata.arcgis.com/datasets/OSE::ose-pods/explore?filters=eyJ1c2Vfb2Zfd2VsIjpbIklSUiJdfQ%3D%3D&location=34.197130%2C-106.340127%2C10.57
New York	New York Department of Environmental Conservation	Private	https://www.dec.ny.gov/
North Carolina (Part 1)	North Carolina Department of Environmental Quality	Private	https://deq.nc.gov/
North Carolina (Part 2)	North Carolina Division of Water Resources	Private	https://www.ncwater.org/?page=49
North Dakota	North Dakota Department of Water Resources	Public	https://mapservice.dwr.nd.gov/index.phtml?active=Drillers
Ohio	Ohio Department of Natural Resources	Private	https://ohiodnr.gov/discover-and-learn/safety-conservation/about-ODNR/geologic-survey
Oklahoma	Oklahoma Water Resources Board	Public	https://www.owrb.ok.gov/maps/PMG/owrbdata_GW.html
Oregon (Part 1)	Oregon Water Resources Department	Public	https://apps.wrd.state.or.us/apps/gw/gw_info/gw_info_report/Default.aspx
Oregon (Part 2)	Oregon Water Resources Department	Public	https://apps.wrd.state.or.us/apps/gw/well_log/Default.aspx
Pennsylvania	Pennsylvania Department of Conservation & Natural Resources	Public	https://www.dcnr.pa.gov/Conservation/Water/Groundwater/PAGroundwaterInformationSystem/Pages/default.aspx
Rhode Island	Rhode Island Department of Health	Private	https://health.ri.gov/
South Carolina (Part 1)	South Carolina Department of Natural Resources	Public	https://www.arcgis.com/apps/webappviewer/index.html?id=5052e9310cb242eaa5b07340b406ab5a
South Carolina (Part 2)	South Carolina Department of Natural Resources	Private	https://www.dnr.sc.gov/
South Dakota	South Dakota Department of Agriculture & Natural Resources	Public	https://apps.sd.gov/nr68welllogs/default
Tennessee	Tennessee Department of Environment & Conservation	Public	https://tdec-division-of-water-tdec.hub.arcgis.com/datasets/3b59f1b3cf38441297fd9252243c9295_0/explore?location=35.848232%2C-86.072809%2C7.44&showTable=true
Texas	Texas Water Development Board	Public	https://www.twdb.texas.gov/groundwater/data/drillersdb.asp
Utah	Utah Geospatial Resource Center	Public	https://services.arcgis.com/ZzrwjTRez6FJiOq4/arcgis/rest/services/PODView/FeatureServer
Vermont	Vermont Department of Environmental Conservation	Private	https://dec.vermont.gov/
Virginia	Virginia Department of Environmental Quality	Private	http://www.deq.virginia.gov/
Washington	Washington State Department of Ecology	Public	https://ecology.wa.gov/Research-Data/Data-resources/Geographic-Information-Systems-GIS/Data#w
West Virginia	West Virginia Department of Environmental Protection	Private	https://dep.wv.gov/Pages/default.aspx
Wisconsin	Wisconsin Department of Natural Resources	Private	https://dnr.wisconsin.gov/
Wyoming	Wyoming State Engineer’s Office	Public	http://seoweb.wyo.gov/e-Permit/common/login.aspx?ReturnUrl=%2fe-Permit%2f
