# Supplementary material for: A database of groundwater wells in the United States
Source: Sci Data. 2024 Apr 4;11:335. doi: 10.1038/s41597-024-03186-3 (PMC10995170; doi:10.1038/s41597-024-03186-3)
Supplement: Supplementary file 2 — Table S2 [file 41597_2024_3186_MOESM2_ESM.xlsx]

## Sheet: Sheet1
State	Date Data Collected	Point of Contact	Acknowledgments	Disclaimer and/or Data Sharing Requirements	Representation
Alabama	2022-12-31	Greg Guthrie	Geological Survey of Alabama	None	"25-30% of all wells in the state"
Alaska	2021-12-23	Kevin Petrone, Jacob Coate, Terence Schwarz	Alaska Department of Natural Resources	“To reiterate DNR’s policy on publishing our data. Reference the dataset in your publication and refer any inquiries about it to DNR/Alaska Hydrologic Survey. You may only publish derivative products and not the original dataset. Our databases are dynamic and constantly being updated”	Uncertain
Arizona	2021-12-20	Amanda Cuesta	Arizona Department of Water Resources	None	Uncertain
Arkansas	2022-11-28	Alexe Dacurro	United States Geological Survey-Lower Mississippi Gulf Water Science Center	No Response	No Response
California	2023-07-17	Juliana Spector	California Department of Water Resources	The data set is completely public (with the exception of well owner name and contact information)	Uncertain
Colorado	2022-04-07	Matthew DePue	Colorado Division of Water Resources	None	Uncertain
Connecticut	2023-01-18	Teresa Gagnon	Connecticut Department of Energy & Environmental Protection	None	Uncertain
Delaware	2022-12-19	Alan Pongratz	Delaware Department of Natural Resources and Environmental Control	Delaware Department of Natural Resources and Environmental Control	Uncertain
Florida, Northwest	2022-08-09	Craig Freeman	Northwest Florida Water Management District	None	Uncertain
Florida, South	2022-09-30	Juanita Bozeman	South Florida Water Management District	"Please note that you may not use the District logo as an indication of approval, as the District does not endorse or verify the data provided nor the use or application of such data in any publication"	Uncertain
Florida, Southwest	2022-10-21	John Ferguson	Southwest Florida Water Management District Water Supply Section	Can be published just cite sources correctly	Uncertain
Florida, St. John's River	2022-03-04	Rebecca May	St. Johns River Water Management District Bureau of Water Supply Planning	None	Uncertain
Florida, Suwannee River	2021-10-26	Emily Ducker, Andrew Neel	Suwannee River Management District	None	Uncertain
Georgia	2022-09-16	Danna Betts, Cliff Lewis, Tammy Coppage	Georgia Department of Natural Resources	Georgia restricts sharing of some types of groundwater wells. They were only able to provide us with agriculture wells.	"I would like to say that it covers 100%, I know that the number would likely fall short some percentage points for various reasons"
Hawaii	2023-03-01	Robert Chenet	State of Hawaii, Department of Land and Natural Resources	None	"Represents 100% of groundwater wells known to their department cant provide an estimation of the wells they are unknown about"
Idaho	2022-12-19	Shilynn Novak	Idaho Department of Water Resources	None	Uncertain
Illinois	2022-09-19	Brent Lemke	Illinois State Geological Survey	It's okay to publish as long as we cite the source and note any modifications made to the original data.	Uncertain
Indiana	2024-01-25	Allison Mann	Indiana Department of Natural Resources	It can be published but should be cited appropriately. FOIA is required.	1
Iowa	2023-08-09	Michael Anderson, Chad Fields	Iowa Department of Natural Resources	None	“So, while these wells probably represent the majority of water use/quantity, they probably represent a minority of all the agricultural wells in Iowa”
Kansas	2021-12-28	Brownie Wilson	Kansas Geological Survey	None	"I would say it represents 100%" of irrigation wells
Kentucky	2022-03-17	Bill Caldwell, Edward Zimmer	Kentucky Division of Water	"I would recommend not including any personal identifying information"	Uncertain
Louisiana	2023-01-01	Zack Burch	Louisiana Department of Natural Resource	None	Uncertain
Maine	2021-12-13	Ryan Gordon	Maine Geological Survey	None	"I would guess that the database contains less than half of all domestic wells ever drilled, and only a tiny percentage of irrigation wells that are currently in use"
Maryland	2022-08-08	Stephen Walker	Maryland Department of the Environment	Before publishing send Stephen the standardized data and then he will send it to another office for approval. The request was approved without further comment on 7/12/2023.	Uncertain
Massachusetts	2021-11-30	Linjun Yao, Julie Butler	Water Management Program, MassDEP	None	"I would not assume that we have more than 50% of well logs for domestic use, and I would therefore extend that assumption to wells for agriculture"
Michigan	2021-10-18	Kevin McKnight, Kate Berg	Michigan Department of Environment, Great Lakes, and Energy	"The data in these files is obtained from Wellogic, the Michigan Department of Environment, Great Lakes, and Energy Statewide Ground Water Database. Wellogic contains over 500,000 water well records found within the State of Michigan, and although it represents the best available data, it cannot be considered a complete database of all the well records in existence, nor can the information be con…	"My guess is it would be higher like 90%, but I don’t know for sure"
Minnesota	2021-12-29	Dan Miller	Minnesota Department of Natural Resources	None	Uncertain
Mississippi	2022-11-10	Sandra Dowty, Chris Hawkins	Mississippi Department of Environmental Quality	“I don’t know of any restrictions on the data provided, but please note that this is all that we have on file and that there are many wells that have not been reported to us. All wells drilled after 1985 are supposed to be reported to our office, but sometimes drillers do not do as they are supposed to or the landowner may find someone that’s not a licensed driller to do the job”	"I really wouldn’t want to put a percentage on that, but if I did I would say more than 80%"
Missouri	2023-08-17	Lauren Mack	Missouri Department of Natural Resources	None	Uncertain
Montana	2022-10-03	John Lafave	Montana Bureau of Mines and Geology	“These data represent the contents of the GWIC databases at the Montana Bureau of Mines and Geology at the time and date of the retrieval. The information is considered unpublished and is subject to correction and review on a daily basis. The Bureau warrants the accurate transmission of the data to the original end user. Retransmission of the data to other users is discouraged and the Bureau clai…	Uncertain
Nebraska	2022-10-05	Ryan Werner	Nebraska Department of Natural Resources	None	Uncertain
Nevada	2022-01-24	Trevor Price	State of Nevada Division of Water Resources	None	"I’d say we likely have around 60% to 70% of well logs prior to the 90s and maybe 90% to 95% of well logs since then"
New Hampshire	2022-08-09	Stacy Herbold	New Hampshire Department of Environmental Services	Asked not to publish farm names	Uncertain
New Jersey	2023-01-11	Michael Schumacher	New Jersey Department of Environmental Protection	Asked to remove addresses and block and lot values	Uncertain
New Mexico	2022-01-21	Daniel Estrada	New Mexico Office of the State Engineer	"The New Mexico Office of the State Engineer (OSE) provides this geographic data and any associated metadata “as is” without warranty of any kind, including but not limited to its completeness, fitness for a particular use, or accuracy of its content, positional or otherwise. It is the sole responsibility of the user to determine the usability of the data for their purposes. In no event shall OSE…	Uncertain
New York	2023-08-31	Beth Guidette	New York Department of Environmental Conservation	"Just be sure to reference us”	Uncertain
North Carolina (Part 1)	2022-03-18	John Barr	North Carolina Department of Environmental Quality	None	Uncertain
North Carolina (Part 2)	2023-01-10	Gabrielle Chianese	North Carolina Department of Environmental Quality	None	Uncertain
North Dakota	2022-08-05	Andrew Nygren	North Dakota Department of Water Resources	"This data is provided by the ND Department of Water Resources for your convenience. This data is provisional. This service is provided "AS IS" and without warranty of any kind, either express or implied. No warranty, either expressed or implied, is made regarding the accuracy or utility of the data or information presented at this site. The ND Department of Water Resources is not responsible for…	Uncertain
Ohio	2022-10-13	Craig Nelson	Ohio Department of Natural Resources	"We do ask that you cite the dataset in your references and any guidance, assumptions, etc. made from our correspondence as a reference as well”	Uncertain
Oklahoma	2022-07-21	Jessica Correll	Oklahoma Water Resources Board	None	Uncertain
Oregon	2022-12-18	Benjamin Scandella	Oregon Water Resources Department	The locations are accurate to within 1000 feet	Only contains about 10% of all wells within the state and about 90% or all irrigation wells
Pennsylvania	2022-10-10	Victoria Neboga	Pennsylvania Department of Conservation & Natural Resources	None	~53%
Rhode Island	2022-09-06	Grace Clancy	Rhode Island Department of Health	"I do want to stress how many of the addresses are potential matches for reports and may not be accurate." Rhode Island is in the process of digitizing hand-written well logs. We have only included records digitized to date. These records represent an incomplete sample of all groundwater wells in Rhode Island.	Uncertain
South Carolina (Part 1)	2023-03-02	Andrew Wachob	South Carolina Department of Natural Resources	None	"The Coastal Plain dataset probably represents only about 10 percent of all the wells in the Coastal Plain counties"
South Carolina (Part 2)	2023-03-03	Andrew Wachob	South Carolina Department of Natural Resources	None	"I doubt it contains even half the wells that actually exist in those counties"
South Dakota	2022-01-01	Ron Duvall	South Dakota Department of Agriculture & Natural Resources	None	Uncertain
Tennessee	2023-01-06	Richard Rogers	Tennessee Department of Environment & Conservation	None	Uncertain
Texas (Part 1)	2022-02-16	Amy De Luna	Texas Water Development Board	"Except where noted, all of the information provided in the Texas Water Development Board (TWDB) Groundwater Database (http://www.twdb.texas.gov/groundwater/data/gwdbrpt.asp) is believed to be accurate and reliable; however, the TWDB assumes no responsibility for any errors appearing in rules or otherwise. Further, TWDB assumes no responsibility for the use of the information provided. PLEASE NOT…	0.08
Texas (Part 2)	2022-02-17	Amy De Luna	Texas Water Development Board	"The Submitted Drillers Report (SDR) Database (http://www.twdb.texas.gov/groundwater/data/drillersdb.asp) is populated from the online Texas Well Report Submission and Retrieval System (TWRSRS) which is a cooperative Texas Department of Licensing and Regulation (TDLR) and Texas Water Development Board (TWDB) application that registered water-well drillers use to submit their required reports. Thi…	0.3
Utah	2022-01-24	David Jones	Utah Geospatial Resource Center	None	"I would estimate we have a record of at least 90% of the wells currently used for irrigation"
Vermont	2021-11-10	Julia Boyles	Vermont Department of Environmental Conservation	None	Uncertain
Virginia	2022-02-14	Trevor Lawson, Ryan Green, Scott Kudlas	Virginia Department of Environmental Quality	None	Uncertain
Washington	2023-01-23	Brad Carlson, Andrea Lauden	Washington State Department of Ecology	"The Department of Ecology's Water Resources Program maintains for the State of Washington various documents and records related to existing or requested water rights and water claims. Existing water rights include Certificates and Permits; a Certificate is a water right that has been perfected where as a Permit is an authorization from the State for water use that has not been perfected as yet. …	0.68
West Virginia	2023-01-20	Emiko Hori	West Virginia Department of Environmental Protection	“Please do not publish any PII (personally identifiable information) and trade secret information, like any individual and business name, addresses, phone numbers, email addresses, contact information”	Uncertain
Wisconsin	2022-12-21	Adam Freihoefer	Wisconsin Department of Natural Resources	For publishing, they asked that we take out columns Q & R within the dataset.	Represents about 90-95% of all irrigated agricultural wells
Wyoming	2022-05-27	Lisa Lindemann	Wyoming State Engineer’s Office	None	Uncertain
