# Supplementary material for: A database of groundwater wells in the United States
Source: Sci Data. 2024 Apr 4;11:335. doi: 10.1038/s41597-024-03186-3 (PMC10995170; doi:10.1038/s41597-024-03186-3)
Supplement: Supplementary file 3 — Table S3 [file 41597_2024_3186_MOESM3_ESM.xlsx]

## Sheet: Sheet1
Header	Data Type	Definition
Well ID	String	Unique well identifier assigned within USGWD
Well ID (State)	String	Unique well identifier given by the state
Longitude	Float	Longitude of well location in decimal degrees (NAD83)
Latitude	Float	Latitude of well location in decimal degrees (NAD83)
County	String	County where well is located, as provided by state
State	String	State where well is located
FIPS	String	Federal Information Processing Standards state and county code for each well according to state-provided coordinates
Aquifer-Specific	String	Specific aquifer, or aquifers, that the well overlays (assigned within this study)
Aquifer-Broad	String	General aquifer, or aquifer systems, that the well overlays (assigned within this study)
Subwatershed-HUC12	String	12-digit Hydrologic Unit Code (HUC12) subwatershed that the well is located (assigned within this study)
Subwatershed-Name	String	Name of the subwatershed that the well is located (assigned within this study)
Location Verified	String	The location of the well was determined by GPS or field checked (Yes, No, Unknown)
Flag County	Integer	Well outside its state-agency reported county (0: complete and consistent; 1: inconsistent; 2: incomparable due to missing coordinates or state-reported county)
Flag State	Integer	Well outside its state-agency reported state (0: complete and consistent; 1: inconsistent; 2: incomparable due to missing coordinates)
Flag US	Integer	Well’s coordinate outside of the US border (0: within the US border; 1: outside of the US border; 2: unknown due to missing coordinate)
Well Depth (Feet)	Float	Total depth of well, measured in feet below land surface
Screen Depth (Feet)	Float	Distance from land surface to the top of the well screen, measured in feet
Length of Screen (Feet)	Float	Length of the well screen from the screen opening to the end of the screen, measured in feet
Well Capacity (GPM)	Float	Estimated amount of water the well can withdrawal, measured in gallons per minute
Lithological Data	String	Known existence of lithological records (Yes, No)
Surface Elevation (Feet)	Float	Elevation of the ground surface at the well head, in feet above sea level
Status	String	Status of the well (Active, Inactive, Unknown)
Year Well was Constructed	String	Year well was constructed; otherwise “Unknown”
Year Reported	String	Year well was reported to the overseeing organization or the year in which it was entered into their system; otherwise “Unknown.” Often these two instances are the same.
USGS Water Use Category	String	Primary use of the well identified by state, mapped to United States Geological Survey (USGS) definitions of sectoral water uses. Unknown is assigned if the value is blank or unclear (e.g., unused, destroyed, abandoned, or decommission).
Irrigation Subcategory (State)	String	Subcategory for well records with irrigation water use in the USGS Water Use Category. The subcategories include Irrigation-Crop (IR-C), Irrigation-Golf Courses (IR-G), and Irrigation-Unknown (IR-U), which are derived from the state's original water use data. Everything not belonging to IR-C or IR-G will be classified into IR-U.
Irrigation Subcategory (Land Use)	String	Subcategory for well records with irrigation water use in the USGS Water Use Category. The subcategories include Irrigation-Crop (IR-C), Irrigation-Golf Courses (IR-G), and Irrigation-Unknown (IR-U), which are assigned by this study using the well's coordination and Regrid land parcel data and Open Street Map. Everything not belonging to IR-C or IR-G will be classified into IR-U.
Water Quality (Potable/Non-Potable)	String	Distinction between potable and non-potable water (Yes, No)
Flag Duplicate	Integer	Indicate potential duplicated records based on Well ID (State), Longitude, and Latitude (0: unique; 1: incomparable due to missing state-assigned well id; 2: shares identical values with one or more other records; 3: Well ID (State), Longitude, and Latitude are identical but differ in some other attributes)
