# Supplementary material for: A database of groundwater wells in the United States
Source: Sci Data. 2024 Apr 4;11:335. doi: 10.1038/s41597-024-03186-3 (PMC10995170; doi:10.1038/s41597-024-03186-3)
Supplement: Supplementary file 4 — Table S4 [file 41597_2024_3186_MOESM4_ESM.xlsx]

## Sheet: Sheet1
State	Well ID (State)	Latitude	Longitude	County	Status	USGS Water Use Category	Water Quality (Potable/Non-Potable)	Well Depth (Feet)	Screen Depth (Feet)	Length of Screen (Feet)	Well Capacity (GPM)	Surface Elevation (Feet)	Lithological Data	Year Well was Constructed	Year Reported	Location Verified
Alabama	FacilityID	Latitude27	Longitude27	CountyName	Active	FacilityType						Elevation	GeophysicalLog
Alaska	LOG ID	LAT	LON		DECOMMISSIONED	WELL USE		HOLE DEPTH	SCREEN START	SCREEN STOP/SCREEN START				DATE COMPLETE	DOE	LL SOURCE
Arizona	SITE_WELL_SITE_ID	SITE_LATITUDE_DECIMAL	SITE_LONGIT_DECIMAL	SITE_CNTY_CODE	SITE_USE_1	SITE_WATER_USE1		SITE_WELL_DEPTH				SITE_WELL_ALTITUDE			SITE_LOCAL_ID_MEASURE_DATE	SITE_RELY_CODE_ENTRY
Arizona	REGISTRY_ID	UTM_Y_METERS	UTM_X_METERS	COUNTY		WATER_USE		WELL_DEPTH						INSTALLED
Arkansas	well_id	latitude_dd	longitude_dd	county_cd	Cal_Status	use_cd		well_depth			Capacity (GPM)			date_well_complt	cdate
California	WCRNUMBER	DECIMALLATITUDE	DECIMALLONGITUDE	COUNTYNAME	RECORDTYPE	PLANNEDUSEFORMERUSE		TOTALCOMPLETEDDEPTH	TOPOFPERFORATEDINTERVAL	BOTTOMOFPERFORATEDINTERVAL/TOPOFPERFORATEDINTERVAL	WELLYIELD	GROUNDSURFACEELEVATION		DATEWORKENDED	RECEIVEDDATE
California	WCRNUMBER	DECIMALLATITUDE	DECIMALLONGITUDE	COUNTYNAME	RECORDTYPE	PLANNEDUSEFORMERUSE					WELLYIELD	GROUNDSURFACEELEVATION		DATEWORKENDED	RECEIVEDDATE
Colorado	WDID	LatDecDeg	LongDecDeg	County	CurrStatus	Use1		WellDepth			Yield	Elev		WellConstr		LocAccurac
Connecticut	Feature_Sequence_(Unique_ID)	Latitude	Longitude		None (But they said everything in the datatset we have is considered to be active)	Type_Of_Water_Use
Delaware	PermitNumber	Latitude	Longitude	County	WellStatus	WellType	Potable	TotalDepthProp	ScreenTop	ScreenBase/ScreenTop	EstMaxCapacity			EstConstructDate	AppRecDate	LocationMethod
Florida	PERMIT_NUMBER	LATITUDE	LONGITUDE	WELL_COUNTY	JOB _TYPE/STATUS	WELL_USE		APPL_WELL_DEPTH	SCREEN_FROM	SCREEN_TO/SCREEN_FROM				COMPLETION_DATE
Florida	ID	PUMP_COORDX	PUMP_COORDY		FACILITY STATUS	WATER USE DESCRIPTION
Florida	SITE_ID	LATITUDE	LONGITUDE		WITHDRAWAL_STATUS_DESC	WATER_USE_CLASS_DESC
Florida	DISTPRMTSTN	Y	X	COUNTY	STN_STTS	PERMITTYPE						ELEVATION		CONST_DATE
Florida	Station_ID	DDLat	DDLon	Primary_Co	Well_Appli	Well_Use		Total_Well
Georgia	PermitID	GWLatitude	GWLongitude	County Name	Permit Activity Use	Golf Course (Yes/No);Athletic Field (Yes/No);PurposeOther;PurposeAquaculture;PurposeLivestockWatering;PurposeIrrigation		TotalWellDepthFt			WellGPM			WellInstalledDt
Hawaii	WELL NUMBER	LONG83DD	LAT83DD		None (But some in the Usage Code are listed as abandoned)	USAGE CODE
Idaho	WaterRightNumber	Y	X		Status	Uses										DataSource
Illinois	api	latitude	longitude		st	welltype		td		scrnlgth	pumpgpm	elev		cdate		location_source
Indiana	dblRefNo	dblUtmY	dblUtmX	strCounty1		Cal_use		dblDepth		dblScreenL	dblPumpRate	dblGrndElev		dtmCompDate
Iowa	wuWellID	y_Coord	x_Coord	countyName	None (told everything is active)	PlannedUseDesc		welldepth_ft			inst_rate			ConstructDate
Iowa	Cal_WellID	XCOORD	YCOORD	COUNTY	Cal_status	Cal_type		DEPTH						C_P_DATE
Kansas	WELL_KID	NAD83_LATITUDE	NAD83_LONGITUDE	COUNTY_CODE	WELL_STATUS	USES_OF_WATER		WELL_DEPTH				ELEVATION_SURFACE_NED		COMPLETION_DATE		LAT_LONG_SOURCE
Kentucky	AKGWA_NUMBER	lat83	lon83	County	Status	Primary_Use		Total_Depth				Surface_Elevation		Construction_Date
Louisiana	WATER_WELL	Y_LATDD	X_LONGDD		WELL_STATU	USE_DESCRI		WELL_DEPTH			PUMP_RATE	ELEVATION		DATE_COMPL	DATE_REGIS
Maine	WELLNO	Y	X		None (said have no way of knowing)	WELL_USE		WELL_DEPTH_FT			WELL_YIELD_GPM			DRILL_DATE	DATE_ENTERED	LOCATION_METHOD
Maryland	PERMIT	LAT_DEC_DEG	LON_DEC_DEG	COUNTY_LETTER	CLOSED/ABANDONED	Use_for_water_sim		TOTAL_DEPTH	TOP_SCREEN_1	BOTTOM_SCREEN_1/TOP_SCREEN_1	CAPACITY			COMPLETION_DATE
Massachusetts	WellID	Latitude	Longitude		WorkPerformed	WellType		TotalDepth						DateComplete
Massachusetts	Well Completion Report ID	Latitude	Longitude		Work Performed	Well Type		Total Depth of Well			Yield			Date Drilled
Michigan	WELLID	LATITUDE	LONGITUDE	COUNTY	WEL_STATUS	WELL_TYPE		WELL_DEPTH	SCREEN_FRM	SCREEN_TO/SCREEN_FRM		ELEVATION		CONST_DATE		METHD_COLL
Minnesota	UNIQUE_NO	UTMN	UTME	COUNTY_C	STATUS_C	USE_C		DEPTH_COMP				ELEVATION		DATE_DRLL	ENTRY_DATE	LOC_MC
Mississippi	Well Number	Latitude	Longitude	County	Status	BeneficialUses		Well Depth (feet)		Screen Length (feet)				Date Drilled
Missouri	WELL_ID	Y	X		WELL_STAT	WELL_TYPE		TOTAL_DPTH			WELL_YIELD		Cal_Lithological	DATE_COMPL
Montana	GWIC_ID	Latitude	Longitude		Status	Well_Use		Total_Depth			Yield	Altitude		Date_Completed		Geomethod_LatLon
Nebraska	WellID	Latitude	Longitude	CountyName	Status	WellUseDescription		TotalDepth			PumpRate			CompletionDate	RegistrationDate
Nevada	well_log	latitude	longitude		work_type	proposed_use		depth_drilled			yield			well_finish_date	date_entry
New Hampshire	SD_ID	SD_LATITUDE	SD_LONGITUDE		SD_FLAG	SD_CATEGORY_TYPE
New Jersey	Permit Number	Northing (Y)	Easting (X)	County	Document	Well Use	Potentially Potable	Depth (ft)			Capacity (gal/min)			Date (permitted /drilled /sealed)		Location Method
New Mexico		northing	easting	county	pod_status	use_		depth_well			estimate_y	elevation		finish_dat
New York	DEC_Well.	Latitude (Decimal Degrees, GCS 84)	Longitude (Decimal Degrees, GCS 84)	County	Cal_Status	Well_Purpose		Well_Depth	SCR_Depth	SCR1_Lnth	PI_Capacity	Elev		Complete_Date	Rpt_Date	Method
New York	WELL_NO	None	None		Cal_Status	welltype		depth		screenl	pumpcap			Completion Report	Preliminary Report
New York	WELL_NO	longitude	latitude		Cal_Status	welltype		depth		screenl	pumpcap			Completion Report	Preliminary Report
North Carolina	id	lat	lon	county	Status	usetype		depth	top_screen	bot_screen/top_screen	capacity	lselev		construct
North Dakota	site_locat	latitude	longitude	county	status_gro	purpose		total_dept	top_screen	bottom_scr/top_screen				creation_d		coord_type
Ohio	WELL_LOG_NO	LATITUDE	LONGITUDE	COUNTY_CODE	None (Unless labelled as abandoned then in well use then could assume its active)	WELL_USE_CODE		TOTAL_DEPTH	SCREENED_INTERVAL_FROM	SCREENED_INTERVAL_TO/SCREENED_INTERVAL_FROM	PUMP_CAPACITY			COMPLETION
Oklahoma	WELL_ID	LATITUDE	LONGITUDE	COUNTY	None (said have no way of knowing)	USE_CLASS		TOTAL_DPTH			APPROX_YLD	ELEVATION		CONST_DATE		LL_METHOD
Oregon	gw_site_id	latitude_dec	longitude_dec	gw_wl_county_code	state_observation_well_status	primary_use_desc						lsd_elevation				lat_long_source
Oregon	wl_id	latitude_dec	longitude_dec	wl_county_code		primary_use		completed_depth			yield_gpm			complete_date	received_date	coordinate_source
Pennsylvania	PAWellID	LatitudeDD	LongitudeDD	County	UseOfSite	WaterUse						Elevation(ft)				DrillersCoordMethod
Rhode Island	WELL_ID	LAT	LONG		None (said have no way of knowing)	WELL_TYPE		DEPTH_TOTAL	SCREENA_FROM	SCREENA_TO/SCREENA_FROM				COMPL_DATE
South Carolina	WELL_ID	DDLat	DD Long	COUNTY #	None (But some water uses are labelled as destroyed)	Water use		Well Depth	SCREENS_TOP (feet)	SCREENS_BOTtom (feet)/SCREENS_TOP (feet)	YIELD (GPM)	ELEV		DATE Drilled		LocatAccuracy
South Dakota	PERMIT NO	Lat	Long	Cnty	None (states if plugged in WellType)	WellType		Depth						WellCompDate	DateReceived	MethodCode
Tennessee	WELL_NUMBR	LATITUDE_DD	LONGITUDE_DD	COUNTY_NAME	None (said have no way of knowing)	WELL_USE		CMPLTN_TOTAL_DEPTH			CMPLTN_ESTIMATED_YIELD			CMPLTN_DATE
Texas	StateWellN	CoordDDLat	CoordDDLon	CountyName	PluggingRe	PrimaryWat		WellDepth				Elevation
Utah	WIN	Y	X		SUMMARY_ST	USES
Vermont	WellReportID	LATDD	LONGDD		None (well use code states whether its abandoned)	WellUseCode		WellDepth	DepthofScreen	ScreenLength	YieldGPM			DateCompleted	DateReceived	LocationDeterminationMethod
Virginia	DEQ Well Number	Latitude	Longitude		MP Status	Use Type		Well Depth			Well Stabilized Yield (gpm)	Well Elevation (ft)		Well Construction Date
Washington		Y	X		WaRecProcessStatusTypeCode	PurposeOfUseTypeCodes					InstantaneousQuantity				PriorityDate	Location_CD
West Virginia	DEPLQU_FACILITY_ID	LATITUDE_DECIMAL	LONGITUDE_DECIMAL	FACILITY_COUNTY	None (says all should be active)	FACILITY_TYPE_DESC		WELL_DEPTH_FEET
Wisconsin	WI_UNIQUE_WELL_NO	LATITUDE	LONGITUDE	COUNTY_NAME	SOURCE_STATUS	WATER_USE_CODE					Cal_MAX_HYDR_CAP_GPM			COMPLETION_DATE
Wisconsin	WI_UNIQUE_WELL_NO	CALC_LL_LAT_DD_AMT	CALC_LL_LONG_DD_AMT	CALC_COUNTY_NAME	WELL_STATUS	WELL_USE		WELL_DEPTH_FT			PUMPING_RATE_GPM			WELL_CONSTRUCT_YEAR
Wyoming	WR Number	Latitude	Longitude		SummaryWRStatus	Uses		Total depth (Ft)
Note: Some states are listed twice because they provided us with more than one file with well records.
