# Supplementary material for: A database of groundwater wells in the United States
Source: Sci Data. 2024 Apr 4;11:335. doi: 10.1038/s41597-024-03186-3 (PMC10995170; doi:10.1038/s41597-024-03186-3)
Supplement: Supplementary file 5 — Table S5 [file 41597_2024_3186_MOESM5_ESM.xlsx]

## Sheet: Sheet1
USGS Water Use Category	USGS Water Use Category Definition	Note
Aquaculture (AQ)	Water use associated with the farming of finfish, shellfish, and other organisms that live in water, and off-stream water use associated with fish hatcheries.
Commercial (CO)	Water for motels, hotels, restaurants, office buildings, other commercial facilities, and military and nonmilitary institutions.
Domestic (DO)	Water used for indoor household purposes such as drinking, food preparation, bathing, washing clothes and dishes, flushing toilets, and outdoor purposes such as watering lawns and gardens.
Hydroelectric Power Generation (PH)	The use of water in the generation of electricity at plants where the turbine generators are driven by moving water.
Industrial (IN)	Water used for fabrication, processing, washing, and cooling. Includes industries such as chemical and allied products, food, mining, paper and allied products, petroleum refining, and steel.
Irrigation (IR)	Water that is applied by an irrigation system to assist crop and pasture growth, or to maintain vegetation on recreational lands such as parks and golf courses. Irrigation includes water that is applied for pre-irrigation, frost protection, chemical application, weed control, field preparation, harvesting, dust suppression, leaching of salts from the root zone.
Livestock (LV)	Water used for livestock watering, feedlots, dairy operations, and other on-farm needs.
Mining (MI)	Water used for the extraction of naturally occurring minerals including solids (such as coal, sand, gravel, and other ores), liquids (such as crude petroleum), and gases (such as natural gas). Also includes uses associated with quarrying, milling and other preparations customarily done at the mine site, injection of water for secondary oil recovery or for unconventional oil and gas recovery (such…
Monitor (MO)	Wells used for monitoring or observation.
Other	Anything not covered by the other definitions.
Remediation (RM)	Water use that goes back to the environment in a way to prevent or attempt to reverse environmental damage.
Sewage Treatment (ST)	Water returned to the hydrologic system by wastewater-treatment facilities.
Thermoelectric Power Generation (TE)	Water used in the process of generating electricity with steam-driven turbine generators.
Water Supply / Public Supply (WS)	Water withdrawn by public and private water suppliers that furnish water to at least 25 people or have a minimum of 15 connections. Public suppliers provide water for a variety of uses, such as domestic, commercial, industrial, thermoelectric-power, and public water use.
Unknown	Water uses were not specified, or the state-provided label was unclear such as unknown, unused, destroyed, decommission, abandoned, and reuse.
Irrigation-Crop (IR-C)	Water applied by an irrigation system to assist crops and pasture growth. Irrigation includes water that is applied for pre-irrigation, frost protection, chemical application, weed control, field preparation, harvesting, dust suppression, leaching of salts from the root zone.	Irrigation Subcategory
Irrigation-Golf Courses (IR-G)	Water applied by an irrigation system to golf courses.	Irrigation Subcategory
Irrigation-Unknown (IR-U)	Irrigation not covered under IR-C or IR-G. Examples might include landscaping, parks, or cemeteries, among others.	Irrigation Subcategory
Note: Water use categories and definitions were taken or adapted from the United States Geological Survey (USGS). Groundwater wells are assumed to directly supply water to these different end uses (e.g., wells are not assigned to public supply and the water then diverted to and reported as other water use types). Names and definitions shown here were used to develop Table S6.
Note: USGS Definitions https://www.usgs.gov/mission-areas/water-resources/science/water-use-terminology#overview
