# Supplementary material for: A database of groundwater wells in the United States
Source: Sci Data. 2024 Apr 4;11:335. doi: 10.1038/s41597-024-03186-3 (PMC10995170; doi:10.1038/s41597-024-03186-3)
Supplement: Supplementary file 7 — Table S7 [file 41597_2024_3186_MOESM7_ESM.xlsx]

## Sheet: Sheet1
County (state)	State	County
Baldwin	Alabama	Baldwin
Lowndes	Alabama	Lowndes
Mobile	Alabama	Mobile
Autauga	Alabama	Autauga
Montgomery	Alabama	Montgomery
Barbour	Alabama	Barbour
Madison	Alabama	Madison
Elmore	Alabama	Elmore
Monroe	Alabama	Monroe
Chilton	Alabama	Chilton
Lee	Alabama	Lee
Butler	Alabama	Butler
Crenshaw	Alabama	Crenshaw
Marengo	Alabama	Marengo
Bullock	Alabama	Bullock
Clarke	Alabama	Clarke
Conecuh	Alabama	Conecuh
Wilcox	Alabama	Wilcox
Coffee	Alabama	Coffee
Dale	Alabama	Dale
Henry	Alabama	Henry
Nan	Alabama	Unknown
Geneva	Alabama	Geneva
Marion	Alabama	Marion
Escambia	Alabama	Escambia
Jackson	Alabama	Jackson
Hale	Alabama	Hale
Coosa	Alabama	Coosa
Houston	Alabama	Houston
Pike	Alabama	Pike
Bibb	Alabama	Bibb
Choctaw	Alabama	Choctaw
Franklin	Alabama	Franklin
Macon	Alabama	Macon
Tallapoosa	Alabama	Tallapoosa
Fayette	Alabama	Fayette
Lamar	Alabama	Lamar
Washington	Alabama	Washington
Jefferson	Alabama	Jefferson
Chambers	Alabama	Chambers
Covington	Alabama	Covington
Limestone	Alabama	Limestone
Pickens	Alabama	Pickens
Lauderdale	Alabama	Lauderdale
Calhoun	Alabama	Calhoun
Etowah	Alabama	Etowah
Perry	Alabama	Perry
Talladega	Alabama	Talladega
Marshall	Alabama	Marshall
Cherokee	Alabama	Cherokee
Walker	Alabama	Walker
Tuscaloosa	Alabama	Tuscaloosa
Randolph	Alabama	Randolph
Russell	Alabama	Russell
Dallas	Alabama	Dallas
Cullman	Alabama	Cullman
Greene	Alabama	Greene
Winston	Alabama	Winston
Morgan	Alabama	Morgan
Colbert	Alabama	Colbert
St. Clair	Alabama	St. Clair
Sumter	Alabama	Sumter
Clay	Alabama	Clay
Blount	Alabama	Blount
Shelby	Alabama	Shelby
Cleburne	Alabama	Cleburne
Lawrence	Alabama	Lawrence
De Kalb	Alabama	De Kalb
23	Arizona	Santa Cruz
3	Arizona	Cochise
19	Arizona	Pima
13	Arizona	Maricopa
5	Arizona	Coconino
25	Arizona	Yavapai
12	Arizona	La Paz
21	Arizona	Pinal
17	Arizona	Navajo
27	Arizona	Yuma
15	Arizona	Mohave
9	Arizona	Graham
7	Arizona	Gila
1	Arizona	Apache
11	Arizona	Greenlee
61	Arizona	Valencia
37	Arizona	San Juan
31	Arizona	Mckinley
53	Arizona	Washington
Apache	Arizona	Apache
Cochise	Arizona	Cochise
Coconino	Arizona	Coconino
Gila	Arizona	Gila
Graham	Arizona	Graham
Greenlee	Arizona	Greenlee
La Paz	Arizona	La Paz
Maricopa	Arizona	Maricopa
Mohave	Arizona	Mohave
Navajo	Arizona	Navajo
Pima	Arizona	Pima
Pinal	Arizona	Pinal
Santa Cruz	Arizona	Santa Cruz
Yavapai	Arizona	Yavapai
Yuma	Arizona	Yuma
1	Arkansas	Arkansas
3	Arkansas	Ashley
5	Arkansas	Baxter
7	Arkansas	Benton
9	Arkansas	Boone
11	Arkansas	Bradley
13	Arkansas	Calhoun
15	Arkansas	Carroll
17	Arkansas	Chicot
19	Arkansas	Clark
21	Arkansas	Clay
23	Arkansas	Cleburne
25	Arkansas	Cleveland
27	Arkansas	Columbia
29	Arkansas	Conway
31	Arkansas	Craighead
33	Arkansas	Crawford
35	Arkansas	Crittenden
37	Arkansas	Cross
39	Arkansas	Dallas
41	Arkansas	Desha
43	Arkansas	Drew
45	Arkansas	Faulkner
47	Arkansas	Franklin
49	Arkansas	Fulton
51	Arkansas	Garland
53	Arkansas	Grant
55	Arkansas	Greene
57	Arkansas	Hempstead
59	Arkansas	Hot Spring
61	Arkansas	Howard
63	Arkansas	Independence
65	Arkansas	Izard
67	Arkansas	Jackson
69	Arkansas	Jefferson
71	Arkansas	Johnson
73	Arkansas	Lafayette
75	Arkansas	Lawrence
77	Arkansas	Lee
79	Arkansas	Lincoln
81	Arkansas	Little River
83	Arkansas	Logan
85	Arkansas	Lonoke
87	Arkansas	Madison
89	Arkansas	Marion
91	Arkansas	Miller
93	Arkansas	Mississippi
95	Arkansas	Monroe
99	Arkansas	Nevada
101	Arkansas	Newton
103	Arkansas	Ouachita
105	Arkansas	Perry
107	Arkansas	Phillips
109	Arkansas	Pike
111	Arkansas	Poinsett
113	Arkansas	Polk
115	Arkansas	Pope
117	Arkansas	Prairie
119	Arkansas	Pulaski
121	Arkansas	Randolph
123	Arkansas	St Francis
125	Arkansas	Saline
127	Arkansas	Scott
129	Arkansas	Searcy
131	Arkansas	Sebastian
133	Arkansas	Sevier
135	Arkansas	Sharp
137	Arkansas	Stone
139	Arkansas	Union
141	Arkansas	Van Buren
143	Arkansas	Washington
145	Arkansas	White
147	Arkansas	Woodruff
149	Arkansas	Yell
153	Arkansas	Unknown
0	Arkansas	Unknown
Alameda	California	Alameda
Alpine	California	Alpine
Amador	California	Amador
Butte	California	Butte
Calaveras	California	Calaveras
Colusa	California	Colusa
Contra Costa	California	Contra Costa
Del Norte	California	Del Norte
El Dorado	California	El Dorado
Fresno	California	Fresno
Glenn	California	Glenn
Humboldt	California	Humboldt
Imperial	California	Imperial
Inyo	California	Inyo
Kern	California	Kern
Kings	California	Kings
Lake	California	Lake
Lassen	California	Lassen
Los Angeles	California	Los Angeles
Madera	California	Madera
Marin	California	Marin
Mariposa	California	Mariposa
Mendocino	California	Mendocino
Merced	California	Merced
Modoc	California	Modoc
Mono	California	Mono
Monterey	California	Monterey
Napa	California	Napa
Nevada	California	Nevada
Orange	California	Orange
Placer	California	Placer
Plumas	California	Plumas
Riverside	California	Riverside
Sacramento	California	Sacramento
San Benito	California	San Benito
San Bernardino	California	San Bernardino
San Diego	California	San Diego
San Francisco	California	San Francisco
San Joaquin	California	San Joaquin
San Luis Obispo	California	San Luis Obispo
San Mateo	California	San Mateo
Santa Barbara	California	Santa Barbara
Santa Clara	California	Santa Clara
Santa Cruz	California	Santa Cruz
Shasta	California	Shasta
Sierra	California	Sierra
Siskiyou	California	Siskiyou
Solano	California	Solano
Sonoma	California	Sonoma
Stanislaus	California	Stanislaus
Sutter	California	Sutter
Tehama	California	Tehama
Trinity	California	Trinity
Tulare	California	Tulare
Tuolumne	California	Tuolumne
Ventura	California	Ventura
Yolo	California	Yolo
Yuba	California	Yuba
Unknown	California	Unknown
San Francisco Environmental Health Section, Monitoring Wells Program	California	Unknown
Nan	California	Unknown
Alameda	California	Alameda
Alpine	California	Alpine
Amador	California	Amador
Butte	California	Butte
Calaveras	California	Calaveras
Colusa	California	Colusa
Contra Costa	California	Contra Costa
Del Norte	California	Del Norte
El Dorado	California	El Dorado
Fresno	California	Fresno
Glenn	California	Glenn
Humboldt	California	Humboldt
Imperial	California	Imperial
Inyo	California	Inyo
Kern	California	Kern
Kings	California	Kings
Lake	California	Lake
Lassen	California	Lassen
Los Angeles	California	Los Angeles
Madera	California	Madera
Marin	California	Marin
Mariposa	California	Mariposa
Mendocino	California	Mendocino
Merced	California	Merced
Modoc	California	Modoc
Mono	California	Mono
Monterey	California	Monterey
Napa	California	Napa
Nevada	California	Nevada
Orange	California	Orange
Placer	California	Placer
Plumas	California	Plumas
Riverside	California	Riverside
Sacramento	California	Sacramento
San Benito	California	San Benito
San Bernardino	California	San Bernardino
San Diego	California	San Diego
San Francisco	California	San Francisco
San Joaquin	California	San Joaquin
San Luis Obispo	California	San Luis Obispo
San Mateo	California	San Mateo
Santa Barbara	California	Santa Barbara
Santa Clara	California	Santa Clara
Santa Cruz	California	Santa Cruz
Shasta	California	Shasta
Sierra	California	Sierra
Siskiyou	California	Siskiyou
Solano	California	Solano
Sonoma	California	Sonoma
Stanislaus	California	Stanislaus
Sutter	California	Sutter
Tehama	California	Tehama
Trinity	California	Trinity
Tulare	California	Tulare
Tuolumne	California	Tuolumne
Ventura	California	Ventura
Yolo	California	Yolo
Yuba	California	Yuba
Unknown	California	Unknown
Nan	California	Unknown
Boulder	Colorado	Boulder
Rio Grande	Colorado	Rio Grande
Alamosa	Colorado	Alamosa
El Paso	Colorado	El Paso
Denver	Colorado	Denver
Adams	Colorado	Adams
Prowers	Colorado	Prowers
Larimer	Colorado	Larimer
Fremont	Colorado	Fremont
Eagle	Colorado	Eagle
Lincoln	Colorado	Lincoln
Custer	Colorado	Custer
Weld	Colorado	Weld
Gunnison	Colorado	Gunnison
Elbert	Colorado	Elbert
Mesa	Colorado	Mesa
La Plata	Colorado	La Plata
Saguache	Colorado	Saguache
Arapahoe	Colorado	Arapahoe
Otero	Colorado	Otero
Baca	Colorado	Baca
Park	Colorado	Park
Archuleta	Colorado	Archuleta
Routt	Colorado	Routt
Douglas	Colorado	Douglas
Cheyenne	Colorado	Cheyenne
Jefferson	Colorado	Jefferson
San Miguel	Colorado	San Miguel
Teller	Colorado	Teller
Sedgwick	Colorado	Sedgwick
Montrose	Colorado	Montrose
Pueblo	Colorado	Pueblo
Garfield	Colorado	Garfield
Broomfield	Colorado	Broomfield
Yuma	Colorado	Yuma
Huerfano	Colorado	Huerfano
Crowley	Colorado	Crowley
Kiowa	Colorado	Kiowa
Morgan	Colorado	Morgan
Summit	Colorado	Summit
Hinsdale	Colorado	Hinsdale
Logan	Colorado	Logan
Kit Carson	Colorado	Kit Carson
Conejos	Colorado	Conejos
Washington	Colorado	Washington
Pitkin	Colorado	Pitkin
Moffat	Colorado	Moffat
Phillips	Colorado	Phillips
Bent	Colorado	Bent
Grand	Colorado	Grand
Chaffee	Colorado	Chaffee
Lake	Colorado	Lake
Las Animas	Colorado	Las Animas
Clear Creek	Colorado	Clear Creek
Rio Blanco	Colorado	Rio Blanco
Costilla	Colorado	Costilla
Delta	Colorado	Delta
Jackson	Colorado	Jackson
Montezuma	Colorado	Montezuma
Ouray	Colorado	Ouray
Gilpin	Colorado	Gilpin
Unknown	Colorado	Unknown
Dolores	Colorado	Dolores
Mineral	Colorado	Mineral
San Juan	Colorado	San Juan
	Colorado	Unknown
New Castle	Delaware	New Castle
Sussex	Delaware	Sussex
Kent	Delaware	Kent
Nan	Delaware	Unknown
Jackson	Florida	Jackson
Santa Rosa	Florida	Santa Rosa
Walton	Florida	Walton
Leon	Florida	Leon
Calhoun	Florida	Calhoun
Escambia	Florida	Escambia
Washington	Florida	Washington
Gadsden	Florida	Gadsden
Liberty	Florida	Liberty
Nan	Florida	Unknown
Bay	Florida	Bay
Jefferson	Florida	Jefferson
Okaloosa	Florida	Okaloosa
Gulf	Florida	Gulf
Holmes	Florida	Holmes
Wakulla	Florida	Wakulla
Franklin	Florida	Franklin
Suwannee	Florida	Suwannee
Hamilton	Florida	Hamilton
Taylor	Florida	Taylor
Polk	Florida	Polk
Pinellas	Florida	Pinellas
Palm Beach	Florida	Palm Beach
Decatur	Florida	Decatur
Madison	Florida	Madison
Hillsborough	Florida	Hillsborough
Charlton	Florida	Charlton
Dougherty	Florida	Dougherty
Clay	Florida	Clay
Indian River	Florida	Indian River
Nassau	Florida	Nassau
Lake	Florida	Lake
Duval	Florida	Duval
Marion	Florida	Marion
St. Johns	Florida	St Johns
Baker	Florida	Baker
Putnam	Florida	Putnam
Orange	Florida	Orange
Seminole	Florida	Seminole
Okeechobee	Florida	Okeechobee
Escambia	Florida	Escambia
Gadsden	Florida	Gadsden
Polk	Florida	Polk
Pasco	Florida	Pasco
Sumter	Florida	Sumter
Bay	Florida	Bay
Calhoun	Florida	Calhoun
Jackson	Florida	Jackson
Holmes	Florida	Holmes
Santa Rosa	Florida	Santa Rosa
Jefferson	Florida	Jefferson
Gulf	Florida	Gulf
Wakulla	Florida	Wakulla
Walton	Florida	Walton
Okaloosa	Florida	Okaloosa
Leon	Florida	Leon
Liberty	Florida	Liberty
Washington	Florida	Washington
Franklin	Florida	Franklin
Glades	Florida	Glades
Highlands	Florida	Highlands
Hendry	Florida	Hendry
Miami-Dade	Florida	Miami-Dade
Lee	Florida	Lee
Martin	Florida	Martin
Palm Beach	Florida	Palm Beach
Osceola	Florida	Osceola
Broward	Florida	Broward
Charlotte	Florida	Charlotte
Collier	Florida	Collier
<Null>	Florida	Unknown
Monroe	Florida	Monroe
St. Lucie	Florida	St Lucie
Desoto	Florida	De Soto
Volusia	Florida	Volusia
Brevard	Florida	Brevard
Flagler	Florida	Flagler
Alachua	Florida	Alachua
Bradford	Florida	Bradford
Manatee	Florida	Manatee
Hardee	Florida	Hardee
Columbia	Florida	Columbia
Suwannee	Florida	Suwannee
Taylor	Florida	Taylor
Hillsborough	Florida	Hillsborough
Pinellas	Florida	Pinellas
Sarasota	Florida	Sarasota
Citrus	Florida	Citrus
Hernando	Florida	Hernando
Levy	Florida	Levy
Hamilton	Florida	Hamilton
Dixie	Florida	Dixie
Madison	Florida	Madison
Gilchrist	Florida	Gilchrist
Lafayette	Florida	Lafayette
Union	Florida	Union
Columbia	Florida	Columbia
Levy	Florida	Levy
Suwannee	Florida	Suwannee
Gilchrist	Florida	Gilchrist
Hamilton	Florida	Hamilton
Union	Florida	Union
Alachua	Florida	Alachua
Madison	Florida	Madison
Bradford	Florida	Bradford
Taylor	Florida	Taylor
Dixie	Florida	Dixie
Lafayette	Florida	Lafayette
Baker	Florida	Baker
Jefferson	Florida	Jefferson
Nan	Florida	Unknown
Appling	Georgia	Appling
Atkinson	Georgia	Atkinson
Bacon	Georgia	Bacon
Baker	Georgia	Baker
Ben Hill	Georgia	Ben Hill
Berrien	Georgia	Berrien
Bleckley	Georgia	Bleckley
Brooks	Georgia	Brooks
Bulloch	Georgia	Bulloch
Burke	Georgia	Burke
Calhoun	Georgia	Calhoun
Clay	Georgia	Clay
Candler	Georgia	Candler
Coffee	Georgia	Coffee
Colquitt	Georgia	Colquitt
Columbia	Georgia	Columbia
Cook	Georgia	Cook
Crawford	Georgia	Crawford
Crisp	Georgia	Crisp
Decatur	Georgia	Decatur
Mitchell	Georgia	Mitchell
Grady	Georgia	Grady
Dekalb	Georgia	De Kalb
Dodge	Georgia	Dodge
Dooly	Georgia	Dooly
Dougherty	Georgia	Dougherty
Early	Georgia	Early
Echols	Georgia	Echols
Emanuel	Georgia	Emanuel
Evans	Georgia	Evans
Greene	Georgia	Greene
Hall	Georgia	Hall
Houston	Georgia	Houston
Irwin	Georgia	Irwin
Jasper	Georgia	Jasper
Jeff Davis	Georgia	Jeff Davis
Jefferson	Georgia	Jefferson
Jenkins	Georgia	Jenkins
Johnson	Georgia	Johnson
Lamar	Georgia	Lamar
Lanier	Georgia	Lanier
Laurens	Georgia	Laurens
Lee	Georgia	Lee
Lowndes	Georgia	Lowndes
Macon	Georgia	Macon
Marion	Georgia	Marion
Mcduffie	Georgia	McDuffie
Miller	Georgia	Miller
Peach	Georgia	Peach
Pierce	Georgia	Pierce
Ware	Georgia	Ware
Pulaski	Georgia	Pulaski
Randolph	Georgia	Randolph
Screven	Georgia	Screven
Seminole	Georgia	Seminole
Sumter	Georgia	Sumter
Tattnall	Georgia	Tattnall
Taylor	Georgia	Taylor
Telfair	Georgia	Telfair
Terrell	Georgia	Terrell
Thomas	Georgia	Thomas
Tift	Georgia	Tift
Toombs	Georgia	Toombs
Treutlen	Georgia	Treutlen
Turner	Georgia	Turner
Walton	Georgia	Walton
Washington	Georgia	Washington
Wayne	Georgia	Wayne
Wheeler	Georgia	Wheeler
Wilcox	Georgia	Wilcox
Wilkinson	Georgia	Wilkinson
Worth	Georgia	Worth
Clinch	Georgia	Clinch
Effingham	Georgia	Effingham
Spalding	Georgia	Spalding
Webster	Georgia	Webster
Camden	Georgia	Camden
Cherokee	Georgia	Cherokee
Cobb	Georgia	Cobb
Mcintosh	Georgia	McIntosh
Montgomery	Georgia	Montgomery
Stephens	Georgia	Stephens
Bartow	Georgia	Bartow
Chatham	Georgia	Chatham
Glynn	Georgia	Glynn
Stewart	Georgia	Stewart
Twiggs	Georgia	Twiggs
Franklin	Georgia	Franklin
Bibb	Georgia	Bibb
Henry	Georgia	Henry
Jones	Georgia	Jones
Monroe	Georgia	Monroe
Fulton	Georgia	Fulton
Putnam	Georgia	Putnam
Brantley	Georgia	Brantley
Charlton	Georgia	Charlton
Bryan	Georgia	Bryan
Richmond	Georgia	Richmond
Oconee	Georgia	Oconee
Pike	Georgia	Pike
Floyd	Georgia	Floyd
Gwinnett	Georgia	Gwinnett
Schley	Georgia	Schley
Morgan	Georgia	Morgan
Hancock	Georgia	Hancock
Glascock	Georgia	Glascock
Long	Georgia	Long
Murray	Georgia	Murray
Walker	Georgia	Walker
Banks	Georgia	Banks
Catoosa	Georgia	Catoosa
Hart	Georgia	Hart
Upson	Georgia	Upson
Chattahoochee	Georgia	Chattahoochee
Coweta	Georgia	Coweta
Elbert	Georgia	Elbert
Fayette	Georgia	Fayette
Liberty	Georgia	Liberty
Lumpkin	Georgia	Lumpkin
Polk	Georgia	Polk
Talbot	Georgia	Talbot
Barrow	Georgia	Barrow
Butts	Georgia	Butts
Clarke	Georgia	Clarke
Muscogee	Georgia	Muscogee
Newton	Georgia	Newton
Oglethorpe	Georgia	Oglethorpe
Paulding	Georgia	Paulding
Rockdale	Georgia	Rockdale
1	Indiana	Adams
2	Indiana	Allen
3	Indiana	Bartholomew
4	Indiana	Benton
5	Indiana	Blackford
6	Indiana	Boone
7	Indiana	Brown
8	Indiana	Carroll
9	Indiana	Cass
10	Indiana	Clark
11	Indiana	Clay
12	Indiana	Clinton
13	Indiana	Crawford
14	Indiana	Daviess
15	Indiana	Dearborn
16	Indiana	Decatur
17	Indiana	De Kalb
18	Indiana	Delaware
19	Indiana	Dubois
20	Indiana	Elkhart
21	Indiana	Fayette
22	Indiana	Floyd
23	Indiana	Fountain
24	Indiana	Franklin
25	Indiana	Fulton
26	Indiana	Gibson
27	Indiana	Grant
28	Indiana	Greene
29	Indiana	Hamilton
30	Indiana	Hancock
31	Indiana	Harrison
32	Indiana	Hendricks
33	Indiana	Henry
34	Indiana	Howard
35	Indiana	Huntington
36	Indiana	Jackson
37	Indiana	Jasper
38	Indiana	Jay
39	Indiana	Jefferson
40	Indiana	Jennings
41	Indiana	Johnson
42	Indiana	Knox
43	Indiana	Kosciusko
44	Indiana	Lagrange
45	Indiana	Lake
46	Indiana	La Porte
47	Indiana	Lawrence
48	Indiana	Madison
49	Indiana	Marion
50	Indiana	Marshall
51	Indiana	Martin
52	Indiana	Miami
53	Indiana	Monroe
54	Indiana	Montgomery
55	Indiana	Morgan
56	Indiana	Newton
57	Indiana	Noble
58	Indiana	Ohio
59	Indiana	Orange
60	Indiana	Owen
61	Indiana	Parke
62	Indiana	Perry
63	Indiana	Pike
64	Indiana	Porter
65	Indiana	Posey
66	Indiana	Pulaski
67	Indiana	Putnam
68	Indiana	Randolph
69	Indiana	Ripley
70	Indiana	Rush
71	Indiana	St Joseph
72	Indiana	Scott
73	Indiana	Shelby
74	Indiana	Spencer
75	Indiana	Starke
76	Indiana	Steuben
77	Indiana	Sullivan
78	Indiana	Switzerland
79	Indiana	Tippecanoe
80	Indiana	Tipton
81	Indiana	Union
82	Indiana	Vanderburgh
83	Indiana	Vermillion
84	Indiana	Vigo
85	Indiana	Wabash
86	Indiana	Warren
87	Indiana	Warrick
88	Indiana	Washington
89	Indiana	Wayne
90	Indiana	Wells
91	Indiana	White
92	Indiana	Whitley
Adams	Indiana	Adams
Allen	Indiana	Allen
Bartholomew	Indiana	Bartholomew
Benton	Indiana	Benton
Blackford	Indiana	Blackford
Boone	Indiana	Boone
Brown	Indiana	Brown
Carroll	Indiana	Carroll
Cass	Indiana	Cass
Clark	Indiana	Clark
Clay	Indiana	Clay
Clinton	Indiana	Clinton
Crawford	Indiana	Crawford
Daviess	Indiana	Daviess
De Kalb	Indiana	De Kalb
Dearborn	Indiana	Dearborn
Decatur	Indiana	Decatur
Dekalb	Indiana	De Kalb
Delaware	Indiana	Delaware
Dubois	Indiana	Dubois
Elkhart	Indiana	Elkhart
Fayette	Indiana	Fayette
Floyd	Indiana	Floyd
Fountain	Indiana	Fountain
Franklin	Indiana	Franklin
Fulton	Indiana	Fulton
Gibson	Indiana	Gibson
Grant	Indiana	Grant
Greene	Indiana	Greene
Hamilton	Indiana	Hamilton
Hancock	Indiana	Hancock
Harrison	Indiana	Harrison
Hendricks	Indiana	Hendricks
Henry	Indiana	Henry
Howard	Indiana	Howard
Huntington	Indiana	Huntington
Jackson	Indiana	Jackson
Jasper	Indiana	Jasper
Jay	Indiana	Jay
Jefferson	Indiana	Jefferson
Jennings	Indiana	Jennings
Johnson	Indiana	Johnson
Knox	Indiana	Knox
Kosciusko	Indiana	Kosciusko
Lagrange	Indiana	Lagrange
Lake	Indiana	Lake
Laporte	Indiana	La Porte
Lawrence	Indiana	Lawrence
Madison	Indiana	Madison
Marion	Indiana	Marion
Marshall	Indiana	Marshall
Martin	Indiana	Martin
Miami	Indiana	Miami
Monroe	Indiana	Monroe
Montgomery	Indiana	Montgomery
Morgan	Indiana	Morgan
nan	Indiana	Unknown
Newton	Indiana	Newton
Noble	Indiana	Noble
Ohio	Indiana	Ohio
Orange	Indiana	Orange
Owen	Indiana	Owen
Parke	Indiana	Parke
Perry	Indiana	Perry
Pike	Indiana	Pike
Porter	Indiana	Porter
Posey	Indiana	Posey
Pulaski	Indiana	Pulaski
Putnam	Indiana	Putnam
Randolph	Indiana	Randolph
Ripley	Indiana	Ripley
Rush	Indiana	Rush
Scott	Indiana	Scott
Shelby	Indiana	Shelby
Spencer	Indiana	Spencer
St. Joseph	Indiana	St Joseph
Starke	Indiana	Starke
Steuben	Indiana	Steuben
Sullivan	Indiana	Sullivan
Switzerland	Indiana	Switzerland
Tippecanoe	Indiana	Tippecanoe
Tipton	Indiana	Tipton
Union	Indiana	Union
Vanderburgh	Indiana	Vanderburgh
Vermillion	Indiana	Vermillion
Vigo	Indiana	Vigo
Wabash	Indiana	Wabash
Warren	Indiana	Warren
Warrick	Indiana	Warrick
Washington	Indiana	Washington
Wayne	Indiana	Wayne
Wells	Indiana	Wells
White	Indiana	White
Whitley	Indiana	Whitley
Xternal County	Indiana	Unknown
Lyon	Iowa	Lyon
Sioux	Iowa	Sioux
Osceola	Iowa	Osceola
Plymouth	Iowa	Plymouth
Obrien	Iowa	Obrien
Cherokee	Iowa	Cherokee
Dickinson	Iowa	Dickinson
Clay	Iowa	Clay
Woodbury	Iowa	Woodbury
Buena Vista	Iowa	Buena Vista
Ida	Iowa	Ida
Emmet	Iowa	Emmet
Palo Alto	Iowa	Palo Alto
Sac	Iowa	Sac
Monona	Iowa	Monona
Pocahontas	Iowa	Pocahontas
Crawford	Iowa	Crawford
Calhoun	Iowa	Calhoun
Kossuth	Iowa	Kossuth
Harrison	Iowa	Harrison
Humboldt	Iowa	Humboldt
Carroll	Iowa	Carroll
Webster	Iowa	Webster
Shelby	Iowa	Shelby
Winnebago	Iowa	Winnebago
Hancock	Iowa	Hancock
Greene	Iowa	Greene
Audubon	Iowa	Audubon
Wright	Iowa	Wright
Pottawattamie	Iowa	Pottawattamie
Guthrie	Iowa	Guthrie
Hamilton	Iowa	Hamilton
Boone	Iowa	Boone
Worth	Iowa	Worth
Cass	Iowa	Cass
Cerro Gordo	Iowa	Cerro Gordo
Franklin	Iowa	Franklin
Dallas	Iowa	Dallas
Mills	Iowa	Mills
Adair	Iowa	Adair
Hardin	Iowa	Hardin
Story	Iowa	Story
Montgomery	Iowa	Montgomery
Mitchell	Iowa	Mitchell
Floyd	Iowa	Floyd
Polk	Iowa	Polk
Madison	Iowa	Madison
Adams	Iowa	Adams
Fremont	Iowa	Fremont
Butler	Iowa	Butler
Page	Iowa	Page
Grundy	Iowa	Grundy
Marshall	Iowa	Marshall
Union	Iowa	Union
Taylor	Iowa	Taylor
Warren	Iowa	Warren
Jasper	Iowa	Jasper
Howard	Iowa	Howard
Chickasaw	Iowa	Chickasaw
Bremer	Iowa	Bremer
Clarke	Iowa	Clarke
Ringgold	Iowa	Ringgold
Tama	Iowa	Tama
Black Hawk	Iowa	Black Hawk
Marion	Iowa	Marion
Decatur	Iowa	Decatur
Lucas	Iowa	Lucas
Poweshiek	Iowa	Poweshiek
Winneshiek	Iowa	Winneshiek
Fayette	Iowa	Fayette
Benton	Iowa	Benton
Mahaska	Iowa	Mahaska
Buchanan	Iowa	Buchanan
Wayne	Iowa	Wayne
Monroe	Iowa	Monroe
Iowa	Iowa	Iowa
Allamakee	Iowa	Allamakee
Clayton	Iowa	Clayton
Appanoose	Iowa	Appanoose
Keokuk	Iowa	Keokuk
Linn	Iowa	Linn
Wapello	Iowa	Wapello
Delaware	Iowa	Delaware
Johnson	Iowa	Johnson
Davis	Iowa	Davis
Washington	Iowa	Washington
Jefferson	Iowa	Jefferson
Jones	Iowa	Jones
Dubuque	Iowa	Dubuque
Cedar	Iowa	Cedar
Van Buren	Iowa	Van Buren
Henry	Iowa	Henry
Muscatine	Iowa	Muscatine
Louisa	Iowa	Louisa
Jackson	Iowa	Jackson
Clinton	Iowa	Clinton
Lee	Iowa	Lee
Scott	Iowa	Scott
Des Moines	Iowa	Des Moines
Butler	Iowa	Butler
Scott	Iowa	Scott
Howard	Iowa	Howard
Monona	Iowa	Monona
Woodbury	Iowa	Woodbury
Carroll	Iowa	Carroll
Sioux	Iowa	Sioux
Floyd	Iowa	Floyd
Humboldt	Iowa	Humboldt
Winnebago	Iowa	Winnebago
Hancock	Iowa	Hancock
Fremont	Iowa	Fremont
Linn	Iowa	Linn
Crawford	Iowa	Crawford
Worth	Iowa	Worth
Harrison	Iowa	Harrison
Cerro Gordo	Iowa	Cerro Gordo
Palo Alto	Iowa	Palo Alto
Louisa	Iowa	Louisa
Des Moines	Iowa	Des Moines
Black Hawk	Iowa	Black Hawk
Cedar	Iowa	Cedar
Dallas	Iowa	Dallas
Clay	Iowa	Clay
Calhoun	Iowa	Calhoun
Pottawattamie	Iowa	Pottawattamie
Greene	Iowa	Greene
Kossuth	Iowa	Kossuth
Mills	Iowa	Mills
Sac	Iowa	Sac
Pocahontas	Iowa	Pocahontas
Lyon	Iowa	Lyon
Iowa	Iowa	Iowa
Story	Iowa	Story
Polk	Iowa	Polk
Warren	Iowa	Warren
Buena Vista	Iowa	Buena Vista
Plymouth	Iowa	Plymouth
Muscatine	Iowa	Muscatine
Shelby	Iowa	Shelby
Osceola	Iowa	Osceola
Chickasaw	Iowa	Chickasaw
Bremer	Iowa	Bremer
Jasper	Iowa	Jasper
O'Brien	Iowa	Obrien
Buchanan	Iowa	Buchanan
Guthrie	Iowa	Guthrie
Mitchell	Iowa	Mitchell
Fayette	Iowa	Fayette
Lee	Iowa	Lee
Emmet	Iowa	Emmet
Dickinson	Iowa	Dickinson
Johnson	Iowa	Johnson
Winneshiek	Iowa	Winneshiek
Cass	Iowa	Cass
Wapello	Iowa	Wapello
Marshall	Iowa	Marshall
Hamilton	Iowa	Hamilton
Washington	Iowa	Washington
Benton	Iowa	Benton
Franklin	Iowa	Franklin
Delaware	Iowa	Delaware
Page	Iowa	Page
Ot	Kansas	Ottawa
Lv	Kansas	Leavenworth
Jo	Kansas	Johnson
Sa	Kansas	Saline
Sc	Kansas	Scott
Nt	Kansas	Norton
Nm	Kansas	Nemaha
Sd	Kansas	Sheridan
Hm	Kansas	Hamilton
Cd	Kansas	Cloud
Gt	Kansas	Grant
Rh	Kansas	Rush
Sv	Kansas	Stevens
St	Kansas	Stanton
Cn	Kansas	Cheyenne
Cm	Kansas	Comanche
Fo	Kansas	Ford
Me	Kansas	Meade
Ns	Kansas	Ness
Fi	Kansas	Finney
Wa	Kansas	Wallace
Wh	Kansas	Wichita
Mp	Kansas	McPherson
Hs	Kansas	Haskell
Hg	Kansas	Hodgeman
Sh	Kansas	Sherman
Sw	Kansas	Seward
Bt	Kansas	Barton
Gy	Kansas	Gray
Ke	Kansas	Kearny
Hv	Kansas	Harvey
Sg	Kansas	Sedgwick
Le	Kansas	Lane
Pl	Kansas	Phillips
Th	Kansas	Thomas
Mt	Kansas	Morton
Br	Kansas	Brown
Ca	Kansas	Clark
Gl	Kansas	Greeley
Ra	Kansas	Rawlins
Rl	Kansas	Riley
Pn	Kansas	Pawnee
Go	Kansas	Gove
Kw	Kansas	Kiowa
Rn	Kansas	Reno
Mn	Kansas	Marion
Dg	Kansas	Douglas
Wy	Kansas	Wyandotte
Ro	Kansas	Rooks
Pt	Kansas	Pottawatomie
Dc	Kansas	Decatur
Cy	Kansas	Clay
Cl	Kansas	Cowley
Ed	Kansas	Edwards
Cf	Kansas	Coffey
Sf	Kansas	Stafford
Sn	Kansas	Shawnee
Su	Kansas	Sumner
Hp	Kansas	Harper
Pr	Kansas	Pratt
Wb	Kansas	Wabaunsee
El	Kansas	Ellis
Km	Kansas	Kingman
Rc	Kansas	Rice
Gh	Kansas	Graham
Ba	Kansas	Barber
Rp	Kansas	Republic
Bu	Kansas	Butler
Lg	Kansas	Logan
Dk	Kansas	Dickinson
Tr	Kansas	Trego
Ob	Kansas	Osborne
Jw	Kansas	Jewell
Lc	Kansas	Lincoln
Mc	Kansas	Mitchell
Jf	Kansas	Jefferson
Ws	Kansas	Washington
Ck	Kansas	Cherokee
Cr	Kansas	Crawford
Rs	Kansas	Russell
Ge	Kansas	Geary
Ew	Kansas	Ellsworth
Ms	Kansas	Marshall
Sm	Kansas	Smith
Fr	Kansas	Franklin
Mr	Kansas	Morris
At	Kansas	Atchison
An	Kansas	Anderson
Mi	Kansas	Miami
Os	Kansas	Osage
Bb	Kansas	Bourbon
Dp	Kansas	Doniphan
Cq	Kansas	Chautauqua
Ly	Kansas	Lyon
Gw	Kansas	Greenwood
Cs	Kansas	Chase
Lb	Kansas	Labette
Ja	Kansas	Jackson
Wl	Kansas	Wilson
Mg	Kansas	Montgomery
Al	Kansas	Allen
Ek	Kansas	Elk
Ln	Kansas	Linn
Wo	Kansas	Woodson
No	Kansas	Neosho
1	Kansas	Allen
3	Kansas	Anderson
5	Kansas	Atchison
7	Kansas	Barber
9	Kansas	Barton
11	Kansas	Bourbon
13	Kansas	Brown
15	Kansas	Butler
17	Kansas	Chase
19	Kansas	Chautauqua
21	Kansas	Cherokee
23	Kansas	Cheyenne
25	Kansas	Clark
27	Kansas	Clay
29	Kansas	Cloud
31	Kansas	Coffey
33	Kansas	Comanche
35	Kansas	Cowley
37	Kansas	Crawford
39	Kansas	Decatur
41	Kansas	Dickinson
43	Kansas	Doniphan
45	Kansas	Douglas
47	Kansas	Edwards
49	Kansas	Elk
51	Kansas	Ellis
53	Kansas	Ellsworth
55	Kansas	Finney
57	Kansas	Ford
59	Kansas	Franklin
61	Kansas	Geary
63	Kansas	Gove
65	Kansas	Graham
67	Kansas	Grant
69	Kansas	Gray
71	Kansas	Greeley
73	Kansas	Greenwood
75	Kansas	Hamilton
77	Kansas	Harper
79	Kansas	Harvey
81	Kansas	Haskell
83	Kansas	Hodgeman
85	Kansas	Jackson
87	Kansas	Jefferson
89	Kansas	Jewell
91	Kansas	Johnson
93	Kansas	Kearny
95	Kansas	Kingman
97	Kansas	Kiowa
99	Kansas	Labette
101	Kansas	Lane
103	Kansas	Leavenworth
105	Kansas	Lincoln
107	Kansas	Linn
109	Kansas	Logan
111	Kansas	Lyon
113	Kansas	McPherson
115	Kansas	Marion
117	Kansas	Marshall
119	Kansas	Meade
121	Kansas	Miami
123	Kansas	Mitchell
125	Kansas	Montgomery
127	Kansas	Morris
129	Kansas	Morton
131	Kansas	Nemaha
133	Kansas	Neosho
135	Kansas	Ness
137	Kansas	Norton
139	Kansas	Osage
141	Kansas	Osborne
143	Kansas	Ottawa
145	Kansas	Pawnee
147	Kansas	Phillips
149	Kansas	Pottawatomie
151	Kansas	Pratt
153	Kansas	Rawlins
155	Kansas	Reno
157	Kansas	Republic
159	Kansas	Rice
161	Kansas	Riley
163	Kansas	Rooks
165	Kansas	Rush
167	Kansas	Russell
169	Kansas	Saline
171	Kansas	Scott
173	Kansas	Sedgwick
175	Kansas	Seward
177	Kansas	Shawnee
179	Kansas	Sheridan
181	Kansas	Sherman
183	Kansas	Smith
185	Kansas	Stafford
187	Kansas	Stanton
189	Kansas	Stevens
191	Kansas	Sumner
193	Kansas	Thomas
195	Kansas	Trego
197	Kansas	Wabaunsee
199	Kansas	Wallace
201	Kansas	Washington
203	Kansas	Wichita
205	Kansas	Wilson
207	Kansas	Woodson
209	Kansas	Wyandotte
Montgomery	Kentucky	Montgomery
Menifee	Kentucky	Menifee
Morgan	Kentucky	Morgan
Daviess	Kentucky	Daviess
Fulton	Kentucky	Fulton
Graves	Kentucky	Graves
Christian	Kentucky	Christian
Casey	Kentucky	Casey
Mccracken	Kentucky	McCracken
Ballard	Kentucky	Ballard
Floyd	Kentucky	Floyd
Metcalfe	Kentucky	Metcalfe
Franklin	Kentucky	Franklin
Scott	Kentucky	Scott
Pulaski	Kentucky	Pulaski
Jefferson	Kentucky	Jefferson
Crittenden	Kentucky	Crittenden
Henderson	Kentucky	Henderson
Fayette	Kentucky	Fayette
Green	Kentucky	Green
Marshall	Kentucky	Marshall
Barren	Kentucky	Barren
Warren	Kentucky	Warren
Grayson	Kentucky	Grayson
Taylor	Kentucky	Taylor
Wayne	Kentucky	Wayne
Union	Kentucky	Union
Webster	Kentucky	Webster
Rowan	Kentucky	Rowan
Bourbon	Kentucky	Bourbon
Madison	Kentucky	Madison
Woodford	Kentucky	Woodford
Clark	Kentucky	Clark
Nelson	Kentucky	Nelson
Livingston	Kentucky	Livingston
Caldwell	Kentucky	Caldwell
Knox	Kentucky	Knox
Hickman	Kentucky	Hickman
Lewis	Kentucky	Lewis
Boyd	Kentucky	Boyd
Lawrence	Kentucky	Lawrence
Lincoln	Kentucky	Lincoln
Garrard	Kentucky	Garrard
Butler	Kentucky	Butler
Edmonson	Kentucky	Edmonson
Russell	Kentucky	Russell
Harlan	Kentucky	Harlan
Mercer	Kentucky	Mercer
Jessamine	Kentucky	Jessamine
Adair	Kentucky	Adair
Larue	Kentucky	Larue
Hardin	Kentucky	Hardin
Anderson	Kentucky	Anderson
Bell	Kentucky	Bell
Calloway	Kentucky	Calloway
Letcher	Kentucky	Letcher
Carlisle	Kentucky	Carlisle
Washington	Kentucky	Washington
Boyle	Kentucky	Boyle
Whitley	Kentucky	Whitley
Lee	Kentucky	Lee
Monroe	Kentucky	Monroe
Breckinridge	Kentucky	Breckinridge
Trigg	Kentucky	Trigg
Greenup	Kentucky	Greenup
Meade	Kentucky	Meade
Logan	Kentucky	Logan
Rockcastle	Kentucky	Rockcastle
Hopkins	Kentucky	Hopkins
Carroll	Kentucky	Carroll
Breathitt	Kentucky	Breathitt
Powell	Kentucky	Powell
Harrison	Kentucky	Harrison
Robertson	Kentucky	Robertson
Campbell	Kentucky	Campbell
Pike	Kentucky	Pike
Hart	Kentucky	Hart
Todd	Kentucky	Todd
Ohio	Kentucky	Ohio
Muhlenberg	Kentucky	Muhlenberg
Kenton	Kentucky	Kenton
Boone	Kentucky	Boone
Martin	Kentucky	Martin
Nicholas	Kentucky	Nicholas
Fleming	Kentucky	Fleming
Jackson	Kentucky	Jackson
Estill	Kentucky	Estill
Allen	Kentucky	Allen
Oldham	Kentucky	Oldham
Owen	Kentucky	Owen
Bullitt	Kentucky	Bullitt
Simpson	Kentucky	Simpson
Carter	Kentucky	Carter
Johnson	Kentucky	Johnson
Marion	Kentucky	Marion
Clinton	Kentucky	Clinton
Shelby	Kentucky	Shelby
Knott	Kentucky	Knott
Mclean	Kentucky	Mclean
Bath	Kentucky	Bath
Laurel	Kentucky	Laurel
Leslie	Kentucky	Leslie
Elliott	Kentucky	Elliott
Gallatin	Kentucky	Gallatin
Wolfe	Kentucky	Wolfe
Hancock	Kentucky	Hancock
Trimble	Kentucky	Trimble
Lyon	Kentucky	Lyon
Mccreary	Kentucky	McCreary
Perry	Kentucky	Perry
Clay	Kentucky	Clay
Bracken	Kentucky	Bracken
Henry	Kentucky	Henry
Pendleton	Kentucky	Pendleton
Magoffin	Kentucky	Magoffin
Owsley	Kentucky	Owsley
Spencer	Kentucky	Spencer
Cumberland	Kentucky	Cumberland
Grant	Kentucky	Grant
Mason	Kentucky	Mason
Adair	Kentucky	Adair
Allen	Kentucky	Allen
Anderson	Kentucky	Anderson
Ballard	Kentucky	Ballard
Barren	Kentucky	Barren
Bath	Kentucky	Bath
Bell	Kentucky	Bell
Boone	Kentucky	Boone
Bourbon	Kentucky	Bourbon
Boyd	Kentucky	Boyd
Boyle	Kentucky	Boyle
Bracken	Kentucky	Bracken
Breathitt	Kentucky	Breathitt
Breckinridge	Kentucky	Breckinridge
Bullitt	Kentucky	Bullitt
Butler	Kentucky	Butler
Caldwell	Kentucky	Caldwell
Calloway	Kentucky	Calloway
Campbell	Kentucky	Campbell
Carlisle	Kentucky	Carlisle
Carroll	Kentucky	Carroll
Carter	Kentucky	Carter
Casey	Kentucky	Casey
Christian	Kentucky	Christian
Clark	Kentucky	Clark
Clay	Kentucky	Clay
Clinton	Kentucky	Clinton
Crittenden	Kentucky	Crittenden
Cumberland	Kentucky	Cumberland
Daviess	Kentucky	Daviess
Edmonson	Kentucky	Edmonson
Elliott	Kentucky	Elliott
Estill	Kentucky	Estill
Fayette	Kentucky	Fayette
Fleming	Kentucky	Fleming
Floyd	Kentucky	Floyd
Franklin	Kentucky	Franklin
Fulton	Kentucky	Fulton
Gallatin	Kentucky	Gallatin
Garrard	Kentucky	Garrard
Grant	Kentucky	Grant
Graves	Kentucky	Graves
Grayson	Kentucky	Grayson
Green	Kentucky	Green
Greenup	Kentucky	Greenup
Hancock	Kentucky	Hancock
Hardin	Kentucky	Hardin
Harlan	Kentucky	Harlan
Harrison	Kentucky	Harrison
Hart	Kentucky	Hart
Henderson	Kentucky	Henderson
Henry	Kentucky	Henry
Hickman	Kentucky	Hickman
Hopkins	Kentucky	Hopkins
Jackson	Kentucky	Jackson
Jefferson	Kentucky	Jefferson
Jessamine	Kentucky	Jessamine
Johnson	Kentucky	Johnson
Kenton	Kentucky	Kenton
Knott	Kentucky	Knott
Knox	Kentucky	Knox
Larue	Kentucky	Larue
Laurel	Kentucky	Laurel
Lawrence	Kentucky	Lawrence
Lee	Kentucky	Lee
Leslie	Kentucky	Leslie
Letcher	Kentucky	Letcher
Lewis	Kentucky	Lewis
Lincoln	Kentucky	Lincoln
Livingston	Kentucky	Livingston
Logan	Kentucky	Logan
Lyon	Kentucky	Lyon
Madison	Kentucky	Madison
Magoffin	Kentucky	Magoffin
Marion	Kentucky	Marion
Marshall	Kentucky	Marshall
Martin	Kentucky	Martin
Mason	Kentucky	Mason
McCracken	Kentucky	McCracken
Mccracken	Kentucky	McCracken
Mccreary	Kentucky	McCreary
	Kentucky	McCreary
McLean	Kentucky	Mclean
Mclean	Kentucky	Mclean
Meade	Kentucky	Meade
Menifee	Kentucky	Menifee
Mercer	Kentucky	Mercer
Metcalfe	Kentucky	Metcalfe
Monroe	Kentucky	Monroe
Montgomery	Kentucky	Montgomery
Morgan	Kentucky	Morgan
Muhlenberg	Kentucky	Muhlenberg
Nelson	Kentucky	Nelson
Nicholas	Kentucky	Nicholas
Ohio	Kentucky	Ohio
Oldham	Kentucky	Oldham
Owen	Kentucky	Owen
Owsley	Kentucky	Owsley
Pendleton	Kentucky	Pendleton
Perry	Kentucky	Perry
Pike	Kentucky	Pike
Powell	Kentucky	Powell
Pulaski	Kentucky	Pulaski
Robertson	Kentucky	Robertson
Rockcastle	Kentucky	Rockcastle
Rowan	Kentucky	Rowan
Russell	Kentucky	Russell
Scott	Kentucky	Scott
Shelby	Kentucky	Shelby
Simpson	Kentucky	Simpson
Spencer	Kentucky	Spencer
Taylor	Kentucky	Taylor
Todd	Kentucky	Todd
Trigg	Kentucky	Trigg
Trimble	Kentucky	Trimble
Union	Kentucky	Union
Warren	Kentucky	Warren
Washington	Kentucky	Washington
Wayne	Kentucky	Wayne
Webster	Kentucky	Webster
Whitley	Kentucky	Whitley
Wolfe	Kentucky	Wolfe
Woodford	Kentucky	Woodford
In	Kentucky	Unknown
Aa	Maryland	Anne Arundel
Ba	Maryland	Baltimore
Fr	Maryland	Frederick
Ca	Maryland	Caroline
Pg	Maryland	Prince Georges
Wi	Maryland	Wicomico
Cl	Maryland	Carroll
Ho	Maryland	Howard
Ha	Maryland	Harford
Al	Maryland	Allegany
Do	Maryland	Dorchester
Ch	Maryland	Charles
Sm	Maryland	St Marys
Ke	Maryland	Kent
Wa	Maryland	Washington
Bc	Maryland	Baltimore City
Ce	Maryland	Cecil
Wo	Maryland	Worcester
Co	Maryland	Unknown
So	Maryland	Somerset
Ga	Maryland	Garrett
Ta	Maryland	Talbot
Mo	Maryland	Montgomery
Qa	Maryland	Queen Annes
Ms	Maryland	Unknown
Kr	Maryland	Unknown
St	Maryland	Unknown
Nan	Maryland	Unknown
22	Maryland	Washington
De	Maryland	Unknown
M0	Maryland	Montgomery
16	Maryland	Montgomery
15	Maryland	Kent
Qi	Maryland	Unknown
Da	Maryland	Unknown
Hs	Maryland	Unknown
7	Maryland	Carroll
Cd	Maryland	Unknown
Md	Maryland	Unknown
W0	Maryland	Worcester
&	Maryland	Unknown
Bb	Maryland	Unknown
Bay	Michigan	Bay
Genesee	Michigan	Genesee
Huron	Michigan	Huron
Lapeer	Michigan	Lapeer
Midland	Michigan	Midland
Saginaw	Michigan	Saginaw
St. Clair	Michigan	St Clair
Sanilac	Michigan	Sanilac
Shiawassee	Michigan	Shiawassee
Tuscola	Michigan	Tuscola
Alcona	Michigan	Alcona
Alpena	Michigan	Alpena
Antrim	Michigan	Antrim
Arenac	Michigan	Arenac
Benzie	Michigan	Benzie
Charlevoix	Michigan	Charlevoix
Cheboygan	Michigan	Cheboygan
Clare	Michigan	Clare
Crawford	Michigan	Crawford
Emmet	Michigan	Emmet
Gladwin	Michigan	Gladwin
Grand Traverse	Michigan	Grand Traverse
Iosco	Michigan	Iosco
Kalkaska	Michigan	Kalkaska
Lake	Michigan	Lake
Leelanau	Michigan	Leelanau
Manistee	Michigan	Manistee
Mason	Michigan	Mason
Missaukee	Michigan	Missaukee
Montmorency	Michigan	Montmorency
Ogemaw	Michigan	Ogemaw
Osceola	Michigan	Osceola
Oscoda	Michigan	Oscoda
Otsego	Michigan	Otsego
Presque Isle	Michigan	Presque Isle
Roscommon	Michigan	Roscommon
Wexford	Michigan	Wexford
Hillsdale	Michigan	Hillsdale
Ingham	Michigan	Ingham
Jackson	Michigan	Jackson
Lenawee	Michigan	Lenawee
Livingston	Michigan	Livingston
Macomb	Michigan	Macomb
Monroe	Michigan	Monroe
Oakland	Michigan	Oakland
Washtenaw	Michigan	Washtenaw
Wayne	Michigan	Wayne
Allegan	Michigan	Allegan
Barry	Michigan	Barry
Berrien	Michigan	Berrien
Branch	Michigan	Branch
Calhoun	Michigan	Calhoun
Eaton	Michigan	Eaton
Cass	Michigan	Cass
Kalamazoo	Michigan	Kalamazoo
St. Joseph	Michigan	St Joseph
Van Buren	Michigan	Van Buren
Alger	Michigan	Alger
Baraga	Michigan	Baraga
Chippewa	Michigan	Chippewa
Delta	Michigan	Delta
Dickinson	Michigan	Dickinson
Gogebic	Michigan	Gogebic
Houghton	Michigan	Houghton
Iron	Michigan	Iron
Keweenaw	Michigan	Keweenaw
Luce	Michigan	Luce
Mackinac	Michigan	Mackinac
Marquette	Michigan	Marquette
Menominee	Michigan	Menominee
Ontonagon	Michigan	Ontonagon
Schoolcraft	Michigan	Schoolcraft
Clinton	Michigan	Clinton
Gratiot	Michigan	Gratiot
Ionia	Michigan	Ionia
Isabella	Michigan	Isabella
Kent	Michigan	Kent
Mecosta	Michigan	Mecosta
Montcalm	Michigan	Montcalm
Muskegon	Michigan	Muskegon
Newaygo	Michigan	Newaygo
Oceana	Michigan	Oceana
Ottawa	Michigan	Ottawa
01	Minnesota	Aitkin
02	Minnesota	Anoka
03	Minnesota	Becker
04	Minnesota	Beltrami
05	Minnesota	Benton
06	Minnesota	Big Stone
07	Minnesota	Blue Earth
08	Minnesota	Brown
92	Minnesota	Canada
09	Minnesota	Carlton
10	Minnesota	Carver
11	Minnesota	Cass
12	Minnesota	Chippewa
13	Minnesota	Chisago
14	Minnesota	Clay
15	Minnesota	Clearwater
16	Minnesota	Cook
17	Minnesota	Cottonwood
18	Minnesota	Crow Wing
19	Minnesota	Dakota
20	Minnesota	Dodge
21	Minnesota	Douglas
22	Minnesota	Faribault
23	Minnesota	Fillmore
24	Minnesota	Freeborn
25	Minnesota	Goodhue
26	Minnesota	Grant
27	Minnesota	Hennepin
28	Minnesota	Houston
29	Minnesota	Hubbard
88	Minnesota	Iowa
30	Minnesota	Isanti
31	Minnesota	Itasca
32	Minnesota	Jackson
33	Minnesota	Kanabec
34	Minnesota	Kandiyohi
35	Minnesota	Kittson
36	Minnesota	Koochiching
37	Minnesota	Lac Qui Parle
38	Minnesota	Lake
39	Minnesota	Lake of The Woods
40	Minnesota	Le Sueur
41	Minnesota	Lincoln
42	Minnesota	Lyon
44	Minnesota	Mahnomen
45	Minnesota	Marshall
46	Minnesota	Martin
43	Minnesota	McLeod
47	Minnesota	Meeker
48	Minnesota	Mille Lacs
49	Minnesota	Morrison
50	Minnesota	Mower
51	Minnesota	Murray
52	Minnesota	Nicollet
53	Minnesota	Nobles
54	Minnesota	Norman
90	Minnesota	North Dakota
55	Minnesota	Olmsted
56	Minnesota	Otter Tail
57	Minnesota	Pennington
58	Minnesota	Pine
59	Minnesota	Pipestone
60	Minnesota	Polk
61	Minnesota	Pope
62	Minnesota	Ramsey
63	Minnesota	Red Lake
64	Minnesota	Redwood
65	Minnesota	Renville
66	Minnesota	Rice
67	Minnesota	Rock
68	Minnesota	Roseau
70	Minnesota	Scott
71	Minnesota	Sherburne
72	Minnesota	Sibley
91	Minnesota	South Dakota
69	Minnesota	St Louis
73	Minnesota	Stearns
74	Minnesota	Steele
75	Minnesota	Stevens
76	Minnesota	Swift
77	Minnesota	Todd
78	Minnesota	Traverse
99	Minnesota	Unknown
79	Minnesota	Wabasha
80	Minnesota	Wadena
81	Minnesota	Waseca
82	Minnesota	Washington
83	Minnesota	Watonwan
84	Minnesota	Wilkin
85	Minnesota	Winona
89	Minnesota	Wisconsin
86	Minnesota	Wright
87	Minnesota	Yellow Medicine
Adams	Mississippi	Adams
Alcorn	Mississippi	Alcorn
Amite	Mississippi	Amite
Attala	Mississippi	Attala
Benton	Mississippi	Benton
Bolivar	Mississippi	Bolivar
Calhoun	Mississippi	Calhoun
Carroll	Mississippi	Carroll
Chickasaw	Mississippi	Chickasaw
Choctaw	Mississippi	Choctaw
Claiborne	Mississippi	Claiborne
Clarke	Mississippi	Clarke
Clay	Mississippi	Clay
Coahoma	Mississippi	Coahoma
Nan	Mississippi	Unknown
Copiah	Mississippi	Copiah
Covington	Mississippi	Covington
Desoto	Mississippi	De Soto
Forrest	Mississippi	Forrest
Franklin	Mississippi	Franklin
George	Mississippi	George
Greene	Mississippi	Greene
Grenada	Mississippi	Grenada
Hancock	Mississippi	Hancock
Harrison	Mississippi	Harrison
Hinds	Mississippi	Hinds
Holmes	Mississippi	Holmes
Humphreys	Mississippi	Humphreys
Issaquena	Mississippi	Issaquena
Itawamba	Mississippi	Itawamba
Jackson	Mississippi	Jackson
Jasper	Mississippi	Jasper
Jefferson	Mississippi	Jefferson
Jefferson Davis	Mississippi	Jefferson Davis
Jones	Mississippi	Jones
Kemper	Mississippi	Kemper
Lafayette	Mississippi	Lafayette
Lamar	Mississippi	Lamar
Lauderdale	Mississippi	Lauderdale
Lawrence	Mississippi	Lawrence
Leake	Mississippi	Leake
Lee	Mississippi	Lee
Leflore	Mississippi	Leflore
Lincoln	Mississippi	Lincoln
Lowndes	Mississippi	Lowndes
Madison	Mississippi	Madison
Marion	Mississippi	Marion
Marshall	Mississippi	Marshall
Monroe	Mississippi	Monroe
Montgomery	Mississippi	Montgomery
Neshoba	Mississippi	Neshoba
Newton	Mississippi	Newton
Noxubee	Mississippi	Noxubee
Oktibbeha	Mississippi	Oktibbeha
Panola	Mississippi	Panola
Pearl River	Mississippi	Pearl River
Perry	Mississippi	Perry
Pike	Mississippi	Pike
Pontotoc	Mississippi	Pontotoc
Prentiss	Mississippi	Prentiss
Quitman	Mississippi	Quitman
Rankin	Mississippi	Rankin
Scott	Mississippi	Scott
Sharkey	Mississippi	Sharkey
Simpson	Mississippi	Simpson
Smith	Mississippi	Smith
Stone	Mississippi	Stone
Sunflower	Mississippi	Sunflower
Tallahatchie	Mississippi	Tallahatchie
Tate	Mississippi	Tate
Tippah	Mississippi	Tippah
Tishomingo	Mississippi	Tishomingo
Tunica	Mississippi	Tunica
Union	Mississippi	Union
Walthall	Mississippi	Walthall
Warren	Mississippi	Warren
Washington	Mississippi	Washington
Wayne	Mississippi	Wayne
Webster	Mississippi	Webster
Wilkinson	Mississippi	Wilkinson
Winston	Mississippi	Winston
Yalobusha	Mississippi	Yalobusha
Yazoo	Mississippi	Yazoo
Scotts Bluff	Nebraska	Scotts Bluff
Hall	Nebraska	Hall
Keith	Nebraska	Keith
Lincoln	Nebraska	Lincoln
Merrick	Nebraska	Merrick
Dodge	Nebraska	Dodge
Hamilton	Nebraska	Hamilton
Banner	Nebraska	Banner
Dawson	Nebraska	Dawson
Buffalo	Nebraska	Buffalo
Cheyenne	Nebraska	Cheyenne
Chase	Nebraska	Chase
Butler	Nebraska	Butler
Box Butte	Nebraska	Box Butte
York	Nebraska	York
Adams	Nebraska	Adams
Hitchcock	Nebraska	Hitchcock
Boone	Nebraska	Boone
Webster	Nebraska	Webster
Red Willow	Nebraska	Red Willow
Saline	Nebraska	Saline
Custer	Nebraska	Custer
Clay	Nebraska	Clay
Nuckolls	Nebraska	Nuckolls
Polk	Nebraska	Polk
Valley	Nebraska	Valley
Phelps	Nebraska	Phelps
Fillmore	Nebraska	Fillmore
Thayer	Nebraska	Thayer
Kearney	Nebraska	Kearney
Cass	Nebraska	Cass
Furnas	Nebraska	Furnas
Kimball	Nebraska	Kimball
Holt	Nebraska	Holt
Sioux	Nebraska	Sioux
Dundy	Nebraska	Dundy
Morrill	Nebraska	Morrill
Brown	Nebraska	Brown
Harlan	Nebraska	Harlan
Seward	Nebraska	Seward
Franklin	Nebraska	Franklin
Gage	Nebraska	Gage
Perkins	Nebraska	Perkins
Jefferson	Nebraska	Jefferson
Deuel	Nebraska	Deuel
Hayes	Nebraska	Hayes
Gosper	Nebraska	Gosper
Grant	Nebraska	Grant
Greeley	Nebraska	Greeley
Sherman	Nebraska	Sherman
Howard	Nebraska	Howard
Sheridan	Nebraska	Sheridan
Garden	Nebraska	Garden
Frontier	Nebraska	Frontier
Platte	Nebraska	Platte
Knox	Nebraska	Knox
Nance	Nebraska	Nance
Colfax	Nebraska	Colfax
Dawes	Nebraska	Dawes
Lancaster	Nebraska	Lancaster
Sarpy	Nebraska	Sarpy
Loup	Nebraska	Loup
Madison	Nebraska	Madison
Rock	Nebraska	Rock
Saunders	Nebraska	Saunders
Washington	Nebraska	Washington
Logan	Nebraska	Logan
Antelope	Nebraska	Antelope
Garfield	Nebraska	Garfield
Blaine	Nebraska	Blaine
Pierce	Nebraska	Pierce
Stanton	Nebraska	Stanton
Cherry	Nebraska	Cherry
Arthur	Nebraska	Arthur
Douglas	Nebraska	Douglas
Wheeler	Nebraska	Wheeler
Otoe	Nebraska	Otoe
Thomas	Nebraska	Thomas
Wayne	Nebraska	Wayne
Nemaha	Nebraska	Nemaha
Dixon	Nebraska	Dixon
Cedar	Nebraska	Cedar
Cuming	Nebraska	Cuming
Thurston	Nebraska	Thurston
Burt	Nebraska	Burt
Johnson	Nebraska	Johnson
Dakota	Nebraska	Dakota
Hooker	Nebraska	Hooker
Mcpherson	Nebraska	McPherson
Pawnee	Nebraska	Pawnee
Keya Paha	Nebraska	Keya Paha
Richardson	Nebraska	Richardson
Boyd	Nebraska	Boyd
Adams	Nebraska	Adams
Antelope	Nebraska	Antelope
Arthur	Nebraska	Arthur
Banner	Nebraska	Banner
Blaine	Nebraska	Blaine
Boone	Nebraska	Boone
Box Butte	Nebraska	Box Butte
Boyd	Nebraska	Boyd
Brown	Nebraska	Brown
Buffalo	Nebraska	Buffalo
Burt	Nebraska	Burt
Butler	Nebraska	Butler
Cass	Nebraska	Cass
Cedar	Nebraska	Cedar
Chase	Nebraska	Chase
Cherry	Nebraska	Cherry
Cheyenne	Nebraska	Cheyenne
Clay	Nebraska	Clay
Colfax	Nebraska	Colfax
Cuming	Nebraska	Cuming
Custer	Nebraska	Custer
Dakota	Nebraska	Dakota
Dawes	Nebraska	Dawes
Dawson	Nebraska	Dawson
Deuel	Nebraska	Deuel
Dixon	Nebraska	Dixon
Dodge	Nebraska	Dodge
Douglas	Nebraska	Douglas
Dundy	Nebraska	Dundy
Fillmore	Nebraska	Fillmore
Franklin	Nebraska	Franklin
Frontier	Nebraska	Frontier
Furnas	Nebraska	Furnas
Gage	Nebraska	Gage
Garden	Nebraska	Garden
Garfield	Nebraska	Garfield
Gosper	Nebraska	Gosper
Grant	Nebraska	Grant
Greeley	Nebraska	Greeley
Hall	Nebraska	Hall
Hamilton	Nebraska	Hamilton
Harlan	Nebraska	Harlan
Hayes	Nebraska	Hayes
Hitchcock	Nebraska	Hitchcock
Holt	Nebraska	Holt
Hooker	Nebraska	Hooker
Howard	Nebraska	Howard
Jefferson	Nebraska	Jefferson
Johnson	Nebraska	Johnson
Kearney	Nebraska	Kearney
Keith	Nebraska	Keith
Keya Paha	Nebraska	Keya Paha
Kimball	Nebraska	Kimball
Knox	Nebraska	Knox
Lancaster	Nebraska	Lancaster
Lincoln	Nebraska	Lincoln
Logan	Nebraska	Logan
Loup	Nebraska	Loup
Madison	Nebraska	Madison
McPherson	Nebraska	McPherson
Merrick	Nebraska	Merrick
Morrill	Nebraska	Morrill
Nance	Nebraska	Nance
Nemaha	Nebraska	Nemaha
Nuckolls	Nebraska	Nuckolls
Otoe	Nebraska	Otoe
Pawnee	Nebraska	Pawnee
Perkins	Nebraska	Perkins
Phelps	Nebraska	Phelps
Pierce	Nebraska	Pierce
Platte	Nebraska	Platte
Polk	Nebraska	Polk
Red Willow	Nebraska	Red Willow
Richardson	Nebraska	Richardson
Rock	Nebraska	Rock
Saline	Nebraska	Saline
Sarpy	Nebraska	Sarpy
Saunders	Nebraska	Saunders
Scotts Bluff	Nebraska	Scotts Bluff
Seward	Nebraska	Seward
Sheridan	Nebraska	Sheridan
Sherman	Nebraska	Sherman
Sioux	Nebraska	Sioux
Stanton	Nebraska	Stanton
Thayer	Nebraska	Thayer
Thomas	Nebraska	Thomas
Thurston	Nebraska	Thurston
Valley	Nebraska	Valley
Washington	Nebraska	Washington
Wayne	Nebraska	Wayne
Webster	Nebraska	Webster
Wheeler	Nebraska	Wheeler
York	Nebraska	York
Ocean	New Jersey	Ocean
Sussex	New Jersey	Sussex
Monmouth	New Jersey	Monmouth
Union	New Jersey	Union
Atlantic	New Jersey	Atlantic
Salem	New Jersey	Salem
Burlington	New Jersey	Burlington
Warren	New Jersey	Warren
Gloucester	New Jersey	Gloucester
Hunterdon	New Jersey	Hunterdon
Middlesex	New Jersey	Middlesex
Passaic	New Jersey	Passaic
Somerset	New Jersey	Somerset
Mercer	New Jersey	Mercer
Camden	New Jersey	Camden
Cape May	New Jersey	Cape May
Bergen	New Jersey	Bergen
Cumberland	New Jersey	Cumberland
Morris	New Jersey	Morris
Essex	New Jersey	Essex
Hudson	New Jersey	Hudson
Nan	New Jersey	Unknown
Ci	New Mexico	Cibola
Va	New Mexico	Valencia
Mk	New Mexico	Mckinley
Nan	New Mexico	Unknown
Sf	New Mexico	Santa Fe
Ca	New Mexico	Catron
Ra	New Mexico	Rio Arriba
Be	New Mexico	Bernalillo
So	New Mexico	Socorro
Sa	New Mexico	Sandoval
Sm	New Mexico	San Miguel
Ta	New Mexico	Taos
To	New Mexico	Torrance
Xx	New Mexico	Unknown
Si	New Mexico	Sierra
La	New Mexico	Los Alamos
Co	New Mexico	Colfax
Ch	New Mexico	Chaves
Lu	New Mexico	Luna
Sj	New Mexico	San Juan
Gu	New Mexico	Guadalupe
Ed	New Mexico	Eddy
Da	New Mexico	Dona Ana
Ot	New Mexico	Otero
Gr	New Mexico	Grant
Li	New Mexico	Lincoln
Hi	New Mexico	Hidalgo
Le	New Mexico	Lea
Cu	New Mexico	Curry
Db	New Mexico	De Baca
Ro	New Mexico	Roosevelt
Qu	New Mexico	Quay
Mo	New Mexico	Mora
Ha	New Mexico	Harding
Xm	New Mexico	Unknown
Un	New Mexico	Union
Albany	New York	Albany
Schenectady	New York	Schenectady
Greene	New York	Greene
Saratoga	New York	Saratoga
Allegany	New York	Allegany
Cattaraugus	New York	Cattaraugus
Steuben	New York	Steuben
Wyoming	New York	Wyoming
Bronx	New York	Bronx
Broome	New York	Broome
Tioga	New York	Tioga
Chenango	New York	Chenango
Cortland	New York	Cortland
Delaware	New York	Delaware
Tompkins	New York	Tompkins
Cayuga	New York	Cayuga
Onondaga	New York	Onondaga
Columbia	New York	Columbia
Dutchess	New York	Dutchess
Rensselaer	New York	Rensselaer
Clinton	New York	Clinton
Franklin	New York	Franklin
Essex	New York	Essex
Chemung	New York	Chemung
Otsego	New York	Otsego
Madison	New York	Madison
Erie	New York	Erie
Chautauqua	New York	Chautauqua
Ontario	New York	Ontario
Monroe	New York	Monroe
Seneca	New York	Seneca
Wayne	New York	Wayne
Oswego	New York	Oswego
Schoharie	New York	Schoharie
Ulster	New York	Ulster
Sullivan	New York	Sullivan
Westchester	New York	Westchester
Putnam	New York	Putnam
Orange	New York	Orange
Montgomery	New York	Montgomery
Genesee	New York	Genesee
Niagara	New York	Niagara
[truncated: 10,796 more rows]
