# Supplementary material for: A database of groundwater wells in the United States
Source: Sci Data. 2024 Apr 4;11:335. doi: 10.1038/s41597-024-03186-3 (PMC10995170; doi:10.1038/s41597-024-03186-3)
Supplement: Supplementary file 8 — Table S8 [file 41597_2024_3186_MOESM8_ESM.xlsx]

## Sheet: Sheet1
Status (state)	State	Status
Y	Alabama	Active
Unknown	Alaska	Unknown
F	Alaska	Active
T	Alaska	Inactive
W	Arizona	Active
U	Arizona	Inactive
O	Arizona	Active
Z	Arizona	Inactive
*	Arizona	Active
T	Arizona	Active
R	Arizona	Active
Q	Arizona	Active
A	Arizona	Active
P	Arizona	Active
H	Arizona	Active
D	Arizona	Active
E	Arizona	Active
M	Arizona	Active
G	Arizona	Active
Unknown	Arizona	Unknown
Active	Arkansas	Active
Inactive	Arkansas	Inactive
Unknown	Arkansas	Unknown
WellCompletion/New/Production or Monitoring/NA	California	Active
WellCompletion/Destruction/NA/NA	California	Inactive
WellCompletion/Drill and Destroy/NA/NA	California	Inactive
WellCompletion/Modification or Repair/Production or Monitoring/NA	California	Unknown
WellCompletion/New/Production or Monitoring/NA	California	Active
WellCompletion/Destruction/NA/NA	California	Inactive
WellCompletion/Modification or Repair/Production or Monitoring/NA	California	Unknown
WellCompletion/Drill and Destroy/NA/NA	California	Inactive
Application Denied	Colorado	Inactive
Well Abandoned	Colorado	Inactive
Well Constructed	Colorado	Active
Application Information Requested	Colorado	Unknown
Application Received	Colorado	Unknown
	Colorado	Unknown
Permit Canceled	Colorado	Inactive
Permit Expired	Colorado	Inactive
Application Withdrawn	Colorado	Inactive
Permit Issued	Colorado	Unknown
Permit Extended	Colorado	Unknown
Well Replaced	Colorado	Unknown
Unknown	Colorado	Unknown
Application Hold	Colorado	Unknown
Hydrogeology Review Requested	Colorado	Unknown
Additional Fee Required	Colorado	Unknown
Issued	Delaware	Active
Active	Delaware	Active
Pending	Delaware	Unknown
Completed	Delaware	Active
Well Abandoned	Delaware	Inactive
Permit Expired	Delaware	Inactive
Voided	Delaware	Inactive
Reclassified	Delaware	Active
Unknown	Delaware	Unknown
Rejected	Delaware	Inactive
On Hold	Delaware	Unknown
Inactive	Florida	Inactive
Active	Florida	Active
Unknown	Florida	Unknown
Existing	Florida	Active
Proposed	Florida	Inactive
Abandoned	Florida	Inactive
Existing	Florida	Active
Capped	Florida	Inactive
Plugged	Florida	Inactive
Proposed	Florida	Inactive
Unknown	Florida	Unknown
Dismantled	Florida	Inactive
Abandoned	Florida	Inactive
Active	Florida	Active
Proposed	Florida	Inactive
Abandoned	Florida	Inactive
Never Established	Florida	Inactive
Inactive	Florida	Inactive
Removed	Florida	Inactive
---	Florida	Unknown
<Null>	Florida	Unknown
Unknown	Florida	Unknown
Monitor Inactive	Florida	Inactive
No Permit Required	Florida	Unknown
Fictitious	Florida	Inactive
Monitor Active	Florida	Active
Fictitious Inactive	Florida	Inactive
Fictitious Never Established	Florida	Inactive
New Construction	Florida	Active
Repair	Florida	Active
Abandonment	Florida	Inactive
Modification	Florida	Active
Unknown	Florida	Unknown
ACTIVE	Georgia	Active
PINACTIVE	Georgia	Inactive
UNUSED	Georgia	Inactive
Inactive	Hawaii	Inactive
Unknown	Hawaii	Unknown
Active	Idaho	Active
active	Idaho	Active
WATER	Illinois	Active
WATERP	Illinois	Inactive
Unknown	Iowa	Unknown
Plugged	Iowa	Inactive
Retired	Iowa	Unknown
Active	Iowa	Active
Inactive	Iowa	Inactive
Permitted	Iowa	Unknown
Active Logged	Iowa	Active
Standby	Iowa	Inactive
Active Water Test	Iowa	Active
Closed	Iowa	Inactive
Closed or reclassified	Iowa	Inactive
Not functioning	Iowa	Inactive
Fully functional	Iowa	Active
Reclassified	Iowa	Unknown
Fully functional-renewed 2009	Iowa	Active
Partially functional	Iowa	Active
Partially functional-renewed 2009	Iowa	Active
Active	Iowa	Active
Active	Kansas	Active
Inactive	Kansas	Inactive
Unknown	Kansas	Unknown
Constructed	Kansas	Active
Plugged	Kansas	Inactive
Active	Kentucky	Active
Unsuitable For Intended Use	Kentucky	Unknown
	Kentucky	Unknown
Inactive	Kentucky	Inactive
Unsuitable for Intended Use	Kentucky	Unknown
active	Kentucky	Active
Plugged	Kentucky	Inactive
Unknown	Kentucky	Unknown
ACTIVE	Kentucky	Active
PLUGGED	Kentucky	Inactive
INACTIVE	Kentucky	Inactive
	Kentucky	Unknown
UNSUITABLE FOR INTENDED USE	Kentucky	Unknown
LOST / DESTROYED	Kentucky	Inactive
4/15/2013	Kentucky	Unknown
2014-03-04	Kentucky	Unknown
2015-10-06	Kentucky	Unknown
5/14/2012	Kentucky	Unknown
PLUGGED (DOW AKGWA 00023135)	Kentucky	Inactive
Plugged and Abandonded	Louisiana	Inactive
Active	Louisiana	Active
Destroyed	Louisiana	Inactive
Abandoned	Louisiana	Inactive
Inactive	Louisiana	Inactive
Excavated	Louisiana	Unknown
monitor	Louisiana	Unknown
S	Louisiana	Unknown
CHICOT AQUIFER	Louisiana	Unknown
MISSISSIPPI RIVER ALLUVIAL AQUIFER SURFICIAL CONFINING	Louisiana	Unknown
domestic	Louisiana	Unknown
ST MARTIN	Louisiana	Unknown
Inactive	Maryland	Inactive
Unknown	Maryland	Unknown
New Well	Massachusetts	Active
Deepen Well	Massachusetts	Unknown
Decommission	Massachusetts	Inactive
No Data	Massachusetts	Unknown
Replacement	Massachusetts	Unknown
Hydrofracture	Massachusetts	Unknown
Repair	Massachusetts	Unknown
Hydrofacture	Massachusetts	Unknown
Existing	Massachusetts	Active
New Well	Massachusetts	Active
Decommission	Massachusetts	Inactive
Replacement	Massachusetts	Unknown
Hydrofracture	Massachusetts	Unknown
Deepen	Massachusetts	Unknown
Repair	Massachusetts	Unknown
Unknown	Massachusetts	Unknown
Unknown	Michigan	Unknown
UNK	Michigan	Unknown
ACT	Michigan	Active
PLU	Michigan	Inactive
INACT	Michigan	Inactive
OTH	Michigan	Unknown
A	Minnesota	Active
I	Minnesota	Inactive
S	Minnesota	Inactive
T	Minnesota	Inactive
U	Minnesota	Unknown
Unknown	Mississippi
ACTIVE	Mississippi	Active
EXEMPT	Mississippi	Unknown
UNUSED	Mississippi	Inactive
CLOSED	Mississippi	Inactive
STANDBY	Mississippi	Unknown
EXPIRED	Mississippi	Inactive
ACTIVE/RECEIVED	Mississippi	Active
ACTIVE/ON HOLD	Mississippi	Active
Active	Mississippi	Active
AC	Missouri	Unknown
IA	Missouri	Inactive
AB	Missouri	Inactive
DP	Missouri	Unknown
DNO	Missouri	Unknown
NR	Missouri	Unknown
PLUG	Missouri	Inactive
NWU	Missouri	Inactive
UC	Missouri	Inactive
Unknown	Missouri	Unknown
P	Missouri	Inactive
	Missouri	Unknown
Active	Missouri	Active
Plugged	Missouri	Inactive
NEW WELL	Montana	Active
ABANDONED	Montana	Inactive
DEEPENED	Montana	Active
DRY WELL	Montana	Inactive
PLUGGED	Montana	Inactive
Unknown	Montana	Unknown
DESTROYED	Montana	Inactive
RECONDITIONED	Montana	Active
PRO PUMP & EQUIPMENT INC	Montana	Unknown
2022-03-04	Montana	Unknown
1992-05-13	Montana	Unknown
2020-12-08	Montana	Unknown
2020-10-22	Montana	Unknown
2021-03-18	Montana	Unknown
2019-04-12	Montana	Unknown
2000-11-16	Montana	Unknown
2018-05-07	Montana	Unknown
2022-07-13	Montana	Unknown
Active Registered Well	Nebraska	Active
Decommissioned Well	Nebraska	Inactive
Inactive Well (Well is not Pumping)	Nebraska	Inactive
Unregistered Decommissioned well	Nebraska	Inactive
Suspense (Replacement well, original well not yet abandoned)	Nebraska	Unknown
Inactive Suspense	Nebraska	Inactive
Active Registered Well	Nebraska	Active
Inactive Well (Well is not Pumping)	Nebraska	Inactive
Decommissioned Well	Nebraska	Inactive
Unregistered Decommissioned well	Nebraska	Inactive
Suspense (Replacement well, original well not yet abandoned)	Nebraska	Unknown
Inactive Suspense	Nebraska	Inactive
N	Nevada	Active
D	Nevada	Unknown
P	Nevada	Inactive
S	Nevada	Unknown
R	Nevada	Unknown
T	Nevada	Unknown
O	Nevada	Unknown
G	Nevada	Unknown
E	Nevada	Unknown
R	New Hampshire	Active
E	New Hampshire	Active
A	New Hampshire	Active
Permit	New Jersey	Active
Record	New Jersey	Active
Decommissioning	New Jersey	Inactive
ACT	New Mexico	Active
Unknown	New Mexico	Unknown
INC	New Mexico	Inactive
PLG	New Mexico	Inactive
PEN	New Mexico	Unknown
CAP	New Mexico	Inactive
CLW	New Mexico	Unknown
Unknown	New York	Unknown
Inactive	New York	Inactive
Active	New York	Active
Inactive	New York	Inactive
Inactive	New York	Inactive
Active	New York	Active
Unknown	North Carolina	Unknown
Active	North Carolina	Active
Inactive	North Carolina	Inactive
	North Dakota	Unknown
Active	North Dakota	Active
Plugged	North Dakota	Inactive
Destroyed	North Dakota	Inactive
Recorder	North Dakota	Unknown
PRESENS	North Dakota	Unknown
0	North Dakota	Unknown
Unknown	North Dakota	Unknown
Active	Ohio	Active
Inactive	Ohio	Inactive
Unknown	Oregon	Unknown
Inactive	Oregon	Inactive
Active	Oregon	Active
WITHDRAWAL	Pennsylvania	Active
UNUSED	Pennsylvania	Inactive
OBSERVATION	Pennsylvania	Active
DESTROYED	Pennsylvania	Inactive
RECHARGE	Pennsylvania	Active
TEST	Pennsylvania	Active
ABANDONED	Pennsylvania	Inactive
DRAIN	Pennsylvania	Active
UNKNOWN	Pennsylvania	Unknown
OIL OR GAS WELL	Pennsylvania	Active
MONITORING	Pennsylvania	Active
EMERGENCY SUPPLY	Pennsylvania	Active
MINE	Pennsylvania	Active
ANODE	Pennsylvania	Active
HEAT RESERVOIR	Pennsylvania	Active
GEOTHERMAL	Pennsylvania	Active
REPRESSURIZE	Pennsylvania	Active
	Pennsylvania	Unknown
DRY	Pennsylvania	Inactive
INJECTION	Pennsylvania	Active
CLOSED-LOOP GEOTHERMAL	Pennsylvania	Active
SEISMIC	Pennsylvania	Active
OPEN-LOOP GEOTHERMAL	Pennsylvania	Active
RECREATION	Pennsylvania	Active
WASTE DISPOSAL	Pennsylvania	Active
Unknown	Pennsylvania	Unknown
Unknown	South Carolina	Unknown
Inactive	South Carolina	Inactive
Unknown	South Dakota	Unknown
Inactive	South Dakota	Unknown
Num	Texas	Inactive
Unknown	Texas	Unknown
	Texas	Unknown
no	Texas	Active
New Well	Texas	Active
Enterprise Hydrocarbons L.P. Delmita Gathering-Pipeline #504	Texas	Unknown
A	Utah	Active
T	Utah	Inactive
P	Utah	Active
U	Utah	Inactive
Unknown	Utah	Unknown
Unknown	Vermont	Unknown
Inactive	Vermont	Unknown
active	Virginia	Active
abandoned	Virginia	Inactive
inactive	Virginia	Inactive
proposed	Virginia	Unknown
Inactive	Washington	Inactive
Active	Washington	Active
ChangeInProgress	Washington	Unknown
InTrustTemp	Washington	Unknown
<Null>	Washington	Unknown
EXISTING source	Wisconsin	Active
APPROVED well with well report	Wisconsin	Active
REQUIRES filling & sealing	Wisconsin	Inactive
Abandoned by RECONSTRUCTION	Wisconsin	Inactive
LOCAP Residential or Fire Well	Wisconsin	Unknown
TEMP capped well	Wisconsin	Unknown
MAY BE TERMINATED no documentation	Wisconsin	Inactive
EXPIRED well approval	Wisconsin	Inactive
UNVERIFIED source	Wisconsin	Unknown
TO BE DETERMINED	Wisconsin	Unknown
APPROVED new source	Wisconsin	Active
NOT APPROVED existing source	Wisconsin	Inactive
Active	Wisconsin	Active
Filled and Sealed	Wisconsin	Inactive
Inactive	Wisconsin	Inactive
Permanently Abandoned	Wisconsin	Inactive
Complete	Wyoming	Active
Abandoned	Wyoming	Inactive
Cancelled	Wyoming	Inactive
Expired	Wyoming	Inactive
Fully Adjudicated	Wyoming	Active
Incomplete	Wyoming	Inactive
Unadjudicated	Wyoming	Active
Unknown	Wyoming	Unknown
Suspended	Wyoming	Unknown
Rejected	Wyoming	Inactive
Note: Some states provided multiple files, which may have used different naming conventions. All well status listed across all state records are listed in this table.
