# Supplementary material for: A database of groundwater wells in the United States
Source: Sci Data. 2024 Apr 4;11:335. doi: 10.1038/s41597-024-03186-3 (PMC10995170; doi:10.1038/s41597-024-03186-3)
Supplement: Supplementary file 9 — Table S9 [file 41597_2024_3186_MOESM9_ESM.xlsx]

## Sheet: Sheet1
Location Verified (state)	State	Location Verified
QQQQ	Alaska	No
L	Alaska	No
S	Alaska	No
G	Alaska	Yes
Q	Alaska	No
QQ	Alaska	No
U	Alaska	No
QQQ	Alaska	No
M	Alaska	No
nan	Alaska	Unknown
C	Arizona	Yes
U	Arizona	No
L	Arizona	No
M	Arizona	No
Spotted from quarters	Colorado	No
Spotted from section lines	Colorado	No
Unable to spot	Colorado	No
	Colorado	Unknown
Digitized	Colorado	No
User supplied	Colorado	No
Per Decree	Colorado	No
GPS	Colorado	Yes
Surveyed	Colorado	No
GIS High Accuracy Interpolation	Delaware	No
GPS-Differentially Corrected	Delaware	Yes
nan	Delaware	Unknown
Photo Interpolation-2007 Orthophoto	Delaware	No
GPS-Uncorrected (recent)	Delaware	Yes
GPS-Survey Grade	Delaware	Yes
Address Matching-House Number	Delaware	No
Interpolation-Other	Delaware	No
Map Interpolation-Other	Delaware	No
GPS-Unspecified	Delaware	Yes
Photo Interpolation-2017 Orthophoto	Delaware	No
GPS Code (Pseudo Range) Standard Position (SA On)	Delaware	Yes
GPS Carrier Phase Static Relative Position	Delaware	Yes
Photo Interpolation-1992 Orthophoto	Delaware	No
Unknown	Delaware	Unknown
Address Matching-Street Centerline	Delaware	No
Satellite Photo Interpolation-Other	Delaware	No
Address Matching-Block Face	Delaware	No
Classical Surveying Techniques	Delaware	No
Photo Interpolation-2012 Orthophoto	Delaware	No
Photo Interpolation - Google Earth	Delaware	No
QQ	Idaho	No
GPS - Downloaded	Idaho	Yes
Digitized	Idaho	No
GPS - Manually Entered	Idaho	Yes
Online Claim	Idaho	No
QQQ	Idaho	No
Parcel	Idaho	No
Q	Idaho	No
Section	Idaho	No
GPS	Idaho	Yes
nan	Idaho	Unknown
WMIS QQ Crossover	Idaho	No
Geocoded	Idaho	No
WMIS QQQ Crossover	Idaho	No
Survey	Idaho	No
Online Claims	Idaho	No
nan	Illinois	Unknown
DRL	Illinois	No
PMT	Illinois	No
PBK	Illinois	No
FLD	Illinois	Yes
TOP	Illinois	No
	Illinois	Unknown
EPA	Illinois	No
GPS	Illinois	Yes
DOQ	Illinois	No
WBM	Illinois	No
APH	Illinois	No
LOG	Illinois	No
TAX	Illinois	No
Seneca	Illinois	No
Cienna Park	Illinois	No
DEM	Illinois	No
DOG	Illinois	No
BAD	Illinois	No
Havana	Illinois	No
IL	Illinois	No
WEB	Illinois	No
CO	Illinois	No
Carlock	Illinois	No
LEO	Kansas	No
GPS	Kansas	Yes
GIS	Kansas	No
OLD	Kansas	No
nan	Kentucky	Unknown
Paper or Internet Map Interpolation	Kentucky	No
GIS Generated - Electronic Topo Map (DRG)	Kentucky	No
Handheld GPS - Not Differentially Corrected	Kentucky	Yes
Handheld GPS - Differentially Corrected	Kentucky	Yes
Map Grade GPS - Differentially Corrected	Kentucky	Yes
GIS Generated - Aerial Photograph (DOQ)	Kentucky	No
TOPO	Kentucky	No
GPS	Maine	Yes
TAX MAP AND LOT	Maine	No
DRILLER PROVIDED - OK	Maine	No
GEOCODED STREET ADDRESS OTHER	Maine	No
OWNER PROVIDED - OK	Maine	No
nan	Maine	Unknown
GEOCODED STREET ADDRESS MAINE E911	Maine	No
ORTHOIMAGERY	Maine	No
GEOCODED ADDRESS POINT MAINE E911	Maine	No
OWNER PROVIDED - CORRECTED BY MGS	Maine	No
DRILLER PROVIDED - CORRECTED BY MGS	Maine	No
DRILLER PROVIDED - INCORRECT	Maine	No
18	Michigan	No
36	Michigan	No
1	Michigan	No
27	Michigan	No
20	Michigan	No
14	Michigan	Yes
19	Michigan	No
4	Michigan	No
16	Michigan	Yes
17	Michigan	Yes
28	Michigan	No
15	Michigan	Yes
UNK	Michigan	Unknown
2	Michigan	No
13	Michigan	Yes
12	Michigan	Yes
26	Michigan	Unknown
25	Michigan	No
22	Michigan	Unknown
1	Minnesota	No
2	Minnesota	No
3	Minnesota	No
4	Minnesota	No
5	Minnesota	No
6	Minnesota	No
7	Minnesota	No
8	Minnesota	No
E	Minnesota	No
G	Minnesota	Yes
S	Minnesota	No
T	Minnesota	No
U	Minnesota	No
X	Minnesota	No
Y	Minnesota	No
TRS-SEC	Montana	No
MAP	Montana	No
UNKNOWN	Montana	Unknown
nan	Montana	Unknown
NAV-GPS	Montana	Yes
DIGITALMAP	Montana	No
SUR-GPS	Montana	Yes
PHOTO-GM	Montana	No
TRS-TWN	Montana	No
SURVEY	Montana	No
45.2752	Montana	Unknown
-108.853	Montana	Unknown
NAV GPS	Montana	Yes
PHOTORAW	Montana	No
DEM	Montana	No
-113.95	Montana	Unknown
-1	Montana	Unknown
SPCSCONV	Montana	No
-109.681	Montana	Unknown
SURP-GPS	Montana	Yes
-111.884	Montana	Unknown
-112.021	Montana	Unknown
-111.989	Montana	Unknown
UTMCONV	Montana	Unknown
TOPO	Montana	No
SUR-C	Montana	No
-105.904	Montana	Unknown
LIDAR	Montana	No
-114.144	Montana	Unknown
ADDMAT	Montana	No
LORAN-C	Montana	No
-112.592	Montana	Unknown
-110.202	Montana	Unknown
Digital Image	New Jersey	No
GPS	New Jersey	Yes
Prop Loc - Hard Copy	New Jersey	No
Survey frm Benchmark	New Jersey	No
DEP Program Database	New Jersey	No
Prop Loc - Dig Image	New Jersey	No
GIS Parcel Centroid	New Jersey	No
Other/Unknown	New Jersey	No
Hard Copy Map	New Jersey	No
nan	New Jersey	Unknown
Approx. Addr. Match	New Jersey	No
GPS	New York	Yes
GPS	New York	Yes
EST	New York	No
EST	New York	No
nan	New York	Unknown
MAP	New York	No
MAP	New York	No
nForm	New York	No
nForm	New York	No
USGS	New York	No
USGS	New York	No
RPS	New York	No
Gps	New York	Yes
NV	New York	No
Calculated	North Dakota	No
Digitized - Heads Up	North Dakota	No
Digitized - Other Base	North Dakota	No
GPS - Handheld	North Dakota	Yes
GPS - Surveyed	North Dakota	Yes
	North Dakota	Unknown
Digitized - Heads Up 24K	North Dakota	No
Digitized - 7.5 Quad	North Dakota	No
GPS	North Dakota	Yes
Digitized - 15 Quad	North Dakota	No
CALCULATED	North Dakota	No
Surveyed - GPS	North Dakota	Yes
nan	North Dakota	Unknown
Interpolation from PLSS	Oklahoma	No
GPS-corrected data (to base station)	Oklahoma	Yes
GPS-corrected data (DGPS)	Oklahoma	Yes
Mathematical conversion program	Oklahoma	No
GPS-corrected data (WASS)	Oklahoma	Yes
	Oklahoma	Unknown
GPS-uncorrected data	Oklahoma	Yes
GPS-corrected carrier phase (COR base station)	Oklahoma	Yes
WR FINAL PROOF MAP	Oregon	No
WELL LOG AND IMAGERY	Oregon	No
nan	Oregon	Unknown
GPS WELL INSPECTION	Oregon	Yes
WR APPL MAP	Oregon	No
MAP 24K	Oregon	No
GPS	Oregon	Yes
SITE VISIT AND IMAGERY	Oregon	No
WR APPL MAP EXISTING WELL	Oregon	No
WELL LOG	Oregon	No
CONSULTANT LOCATION	Oregon	No
WELL LOG AND TAX LOT MAP	Oregon	No
GPS IPAD	Oregon	Yes
MAP 62.5K	Oregon	No
WELL LOG GPS	Oregon	Yes
WR APPL MAP PROPOSED WELL	Oregon	No
OWNER MAP	Oregon	No
OTHER	Oregon	No
EXEMPT WELL MAP	Oregon	No
WR GR TRAN MAP EXISTING WELL	Oregon	No
WELL LOG GPS AND IMAGERY	Oregon	Yes
UNKNOWN	Oregon	Unknown
WR GR CLAIM MAP	Oregon	No
WR GR TRAN MAP	Oregon	No
GPS FIELD OFFICE	Oregon	Yes
WR COBU MAP	Oregon	No
WR UNKNOWN SOURCE	Oregon	No
MAP 48K	Oregon	No
SITE VISIT	Oregon	No
MAP 125K	Oregon	No
WR GR TRAN MAP PROPOSED WELL	Oregon	No
WELL INSPECTION MAP	Oregon	No
GPS SURVEY GRADE	Oregon	Yes
WELL LOG GPS AND TAX LOT	Oregon	Yes
MAP SCALE UNKNOWN	Oregon	No
WELL ID APPLICATION	Oregon	No
GPS WATER RIGHT	Oregon	Yes
FIELD OFFICE LOCATION	Oregon	No
WELL INSPECTION QQ	Oregon	No
SURVEY LAND	Oregon	No
WR EXTENSION MAP	Oregon	No
well_report_plss	Oregon	No
OWRD - UNKNOWN	Oregon	No
OWRD - WELL LOG	Oregon	No
OWRD - WATER RIGHT APPLICATION MAP	Oregon	No
USGS - 1:24,000 MAP	Oregon	No
DRILLER - WELL LOG	Oregon	No
groundwater_medium_error	Oregon	No
DRILLER - WELL LOG GPS	Oregon	Yes
OWRD - WELL LOG AND IMAGERY	Oregon	No
OWRD - WATER RIGHT FINAL PROOF MAP	Oregon	No
DRILLER - WELL LOG AND TAX LOT MAP	Oregon	No
OWRD - 1:62,500 MAP	Oregon	No
OWRD - 1:24,000 MAP	Oregon	No
OWRD - GPS - UNSPECIFIED	Oregon	Yes
OWRD - GPS WELL REVIEW	Oregon	Yes
groundwater_high_error	Oregon	No
OWRD - GPS IPAD	Oregon	Yes
OWRD - WELL LOG AND TAX LOT MAP	Oregon	No
OWRD - SITE VISIT AND IMAGERY	Oregon	Yes
OWRD - CONSULTANT LOCATION	Oregon	No
OR PARKS - UNKNOWN	Oregon	No
OWNER - WELL LOG AND IMAGERY	Oregon	No
OWRD - WELL LOG GPS AND TAX LOT	Oregon	Yes
DRILLER - WELL LOG AND ATTACHED MAP	Oregon	No
OWRD - WATER RIGHT APPLICATION MAP EXISTING WELL	Oregon	No
OWRD - WATER RIGHT APPLICATION MAP PROPOSED WELL	Oregon	No
OWRD - WATER RIGHT TRANSFER MAP EXISTING WELL	Oregon	No
USGS - UNKNOWN	Oregon	No
USGS - 1:62,500 MAP	Oregon	No
OWNER - WELL LOG AND ADDRESS RESEARCH	Oregon	No
OWNER - WELL ID APPLICATION	Oregon	No
CONSULTANT - WELL ID APPLICATION	Oregon	No
USGS - GPS - UNSPECIFIED	Oregon	Yes
DRILLER - WELL LOG GPS AND TAX LOT	Oregon	Yes
OWNER - WELL LOG AND TAX LOT MAP	Oregon	No
OWRD - WELL LOG AND ATTACHED MAP	Oregon	No
OWRD - WATER RIGHT GROUNDWATER REGISTRATION CLAIM MAP	Oregon	No
OWRD - WATER RIGHT TRANSFER MAP	Oregon	No
OWRD - WELL INSPECTION QQ	Oregon	No
OWRD - GPS FIELD OFFICE	Oregon	Yes
OWNER - OWNER MAP	Oregon	No
OWRD - WELL LOG AND ADDRESS RESEARCH	Oregon	No
USGS - OWNER MAP	Oregon	No
OWRD - OTHER	Oregon	No
OWRD - OWNER MAP	Oregon	No
DRILLER - WELL LOG AND ADDRESS RESEARCH	Oregon	No
OWNER - WATER RIGHT APPLICATION MAP	Oregon	No
OWRD - SITE VISIT	Oregon	Yes
OWRD - WATER RIGHT CLAIM OF BENEFICIAL USE MAP	Oregon	No
OWRD - WELL ID APPLICATION	Oregon	No
CONSULTANT - WATER RIGHT FINAL PROOF MAP	Oregon	No
CONSULTANT - WATER RIGHT APPLICATION MAP EXISTING WELL	Oregon	No
OWRD - WATER RIGHT UNKNOWN SOURCE	Oregon	No
CONSULTANT - WATER RIGHT APPLICATION MAP PROPOSED WELL	Oregon	No
CONSULTANT - CONSULTANT LOCATION	Oregon	No
DRILLER - WELL LOG LINKED BY TAG OR OTHER	Oregon	No
OWRD - 1:48,000 MAP	Oregon	No
USGS - 1:125,000 MAP	Oregon	No
OWNER - WATER RIGHT APPLICATION MAP EXISTING WELL	Oregon	No
OWNER - OTHER	Oregon	No
CONSULTANT - WATER RIGHT CLAIM OF BENEFICIAL USE MAP	Oregon	No
USGS - OTHER	Oregon	No
OR PARKS - WELL LOG AND IMAGERY	Oregon	No
OWNER - CONSULTANT LOCATION	Oregon	No
OWRD - GPS SURVEY GRADE	Oregon	Yes
USBOR - GPS SURVEY GRADE	Oregon	Yes
USGS - WATER RIGHT UNKNOWN SOURCE	Oregon	No
OWRD - FIELD OFFICE LOCATION	Oregon	No
USGS - GPS FIELD OFFICE	Oregon	Yes
OWRD - WELL LOG LINKED BY TAG OR OTHER	Oregon	No
OWRD - MAP SCALE UNKNOWN	Oregon	No
OWNER - EXEMPT WELL MAP	Oregon	No
OWRD - WELL LOG GPS	Oregon	Yes
OWNER - WELL LOG GPS	Oregon	Yes
USGS - SITE VISIT	Oregon	Yes
USGS - WATER RIGHT CLAIM OF BENEFICIAL USE MAP	Oregon	No
OWNER - GPS - UNSPECIFIED	Oregon	Yes
USBLM - UNKNOWN	Oregon	No
OWRD - 1:125,000 MAP	Oregon	No
OWRD - EXEMPT WELL MAP	Oregon	No
ODEQ - UNKNOWN	Oregon	No
USGS - WELL LOG	Oregon	No
OTHER - OTHER	Oregon	No
OWRD - WELL LOG GPS AND IMAGERY	Oregon	Yes
USGS - GPS SURVEY GRADE	Oregon	Yes
KWAPA - WELL LOG AND TAX LOT MAP	Oregon	No
USGS - WATER RIGHT FINAL PROOF MAP	Oregon	No
OWRD - WATER RIGHT TRANSFER MAP PROPOSED WELL	Oregon	No
OR PARKS - WELL LOG	Oregon	No
USGS - 1:48,000 MAP	Oregon	No
USBLM - 1:24,000 MAP	Oregon	No
DOGAMI - OTHER	Oregon	No
USBLM - WELL LOG AND IMAGERY	Oregon	No
USBLM - OTHER	Oregon	No
USBLM - OWNER MAP	Oregon	No
OWNER - WATER RIGHT FINAL PROOF MAP	Oregon	No
USGS - WATER RIGHT TRANSFER MAP EXISTING WELL	Oregon	No
USGS - WATER RIGHT GROUNDWATER REGISTRATION CLAIM MAP	Oregon	No
CONSULTANT - WATER RIGHT APPLICATION MAP	Oregon	No
USGS - WELL LOG AND IMAGERY	Oregon	No
OTHER - UNKNOWN	Oregon	No
OWNER - UNKNOWN	Oregon	No
CONSULTANT - GPS - UNSPECIFIED	Oregon	Yes
OTHER - WELL LOG AND TAX LOT MAP	Oregon	No
OR PARKS - WELL LOG GPS AND IMAGERY	Oregon	Yes
OR PARKS - WELL LOG GPS AND TAX LOT	Oregon	Yes
OR PARKS - WELL LOG AND TAX LOT MAP	Oregon	No
CONSULTANT - 1:24,000 MAP	Oregon	No
USACE - OTHER	Oregon	No
PORTLAND WTR BUR - SURVEY LAND	Oregon	No
PORTLAND WTR BUR - OWNER MAP	Oregon	No
PORTLAND WTR BUR - OTHER	Oregon	No
OWNER - WATER RIGHT GROUNDWATER REGISTRATION CLAIM MAP	Oregon	No
OWRD - WATER RIGHT EXTENSION MAP	Oregon	No
OWNER - SITE VISIT AND IMAGERY	Oregon	Yes
ODEQ - MAP SCALE UNKNOWN	Oregon	No
USGS - MAP SCALE UNKNOWN	Oregon	No
OR PARKS - GPS SURVEY GRADE	Oregon	Yes
OWRD - WELL INSPECTION MAP	Oregon	No
OWNER - 1:24,000 MAP	Oregon	No
OWNER - WELL LOG	Oregon	No
DRILLER - GPS - UNSPECIFIED	Oregon	Yes
OTHER - GPS - UNSPECIFIED	Oregon	Yes
DRILLER - WATER RIGHT APPLICATION MAP EXISTING WELL	Oregon	No
OWNER - WELL LOG AND ATTACHED MAP	Oregon	No
CONSULTANT - EXEMPT WELL MAP	Oregon	No
CONSULTANT - GPS SURVEY GRADE	Oregon	Yes
DRILLER - EXEMPT WELL MAP	Oregon	No
USBOR - WELL LOG	Oregon	No
OR PARKS - EXEMPT WELL MAP	Oregon	No
OTHER - WELL LOG	Oregon	No
DOGAMI - WATER RIGHT APPLICATION MAP	Oregon	No
DRILLER - GPS WELL REVIEW	Oregon	Yes
CONSULTANT - UNKNOWN	Oregon	No
DRILLER - OWNER MAP	Oregon	No
DRILLER - WELL LOG AND IMAGERY	Oregon	No
OWNER - SITE VISIT	Oregon	Yes
DRILLER - WELL ID APPLICATION	Oregon	No
OWNER - GPS WELL REVIEW	Oregon	Yes
	Pennsylvania	Unknown
DIGITAL QUADRANGLE MAP	Pennsylvania	No
COMMERCIAL STREET ATLAS PROGRAM	Pennsylvania	No
UNKNOWN	Pennsylvania	Unknown
GPS - GLOBAL POSITIONING SYSTEM	Pennsylvania	Yes
PAPER QUADRANGLE MAP	Pennsylvania	No
nan	Pennsylvania	Unknown
nan	South Carolina	Unknown
GPS - DNR	South Carolina	Yes
GPS - other	South Carolina	Yes
DeLorme1 (good)	South Carolina	No
Rept1 (good)	South Carolina	No
Rept2 (unkn)	South Carolina	No
County GIS/Tax	South Carolina	No
Field located	South Carolina	Yes
NAIP2009	South Carolina	No
DeLorme2 (fair)	South Carolina	No
DOQQ1 (good)	South Carolina	No
Unknown	South Carolina	Unknown
DOQQ2 (fair)	South Carolina	No
477-32	South Carolina	No
DeLorme2	South Carolina	No
Delorme1	South Carolina	No
BLANK	South Carolina	Unknown
GPS-cor	South Carolina	Yes
DOQQ (good)	South Carolina	No
DeLorme 1	South Carolina	No
Other 1	South Carolina	No
TRSOTH100	South Dakota	No
GIS	South Dakota	No
nan	South Dakota	Unknown
GPS	South Dakota	Yes
screen digitized	Vermont	No
GPS location	Vermont	Yes
E911 Address	Vermont	Yes
nan	Vermont	Unknown
field located with GPS unit - not at source (<25 feet)	Vermont	Yes
Welldriller/Clarion	Vermont	No
field located with GPS unit - uncorrected	Vermont	Yes
calculated coordinate measured off 1:24,000 USGS Quad	Vermont	No
field located with GPS unit - not at source (>25 feet)	Vermont	Yes
Field Located with GPS Unit - adjusted	Vermont	Yes
<Null>	Washington	Unknown
UA	Washington	No
G	Washington	Yes
UX	Washington	No
U	Washington	No
PA	Washington	No
UD	Washington	No
C	Washington	Yes
WA	Washington	No
PX	Washington	No
P	Washington	No
PD	Washington	No
WX	Washington	No
W	Washington	No
UM	Washington	No
PM	Washington	No
WD	Washington	No
Note: Some states provided multiple files, which may have used different naming conventions. All well location verification methods listed across all state records are listed in this table.
