# Supplementary material for: A database of groundwater wells in the United States
Source: Sci Data. 2024 Apr 4;11:335. doi: 10.1038/s41597-024-03186-3 (PMC10995170; doi:10.1038/s41597-024-03186-3)
Supplement: Supplementary file 10 — Table S10 [file 41597_2024_3186_MOESM10_ESM.xlsx]

## Sheet: Sheet1
Crops shown in the Regrid data	Eligibility for cropland in USGWD
Alfalfa	Crop
Almonds	Crop
Apples	Crop
Apricots	Crop
Aquaculture	Non-crop
Asparagus	Crop
Avocados	Crop
Barley	Crop
Barren	Non-crop
Blueberries	Crop
Brassica napus	Crop
Broccoli	Crop
Buckwheat	Crop
Cabbage	Crop
Camelina	Crop
Caneberries	Crop
Canola	Crop
Cantaloupes	Crop
Carrots	Crop
Cauliflower	Crop
Celery	Crop
Cherries	Crop
Chick Peas	Crop
Christmas Trees	Non-crop
Citrus	Crop
Clouds/No Data	Non-crop
Clover/Wildflowers	Non-crop
Corn	Crop
Cotton	Crop
Cranberries	Crop
Cranberries	Crop
Cucumbers	Crop
Dbl Crop Barley/Corn	Crop
Dbl Crop Barley/Sorghum	Crop
Dbl Crop Barley/Soybeans	Crop
Dbl Crop Barley/Soybeans	Crop
Dbl Crop Corn/Soybeans	Crop
Dbl Crop Durum Wht/Sorghum	Crop
Dbl Crop Lettuce/Barley	Crop
Dbl Crop Lettuce/Cantaloupe	Crop
Dbl Crop Lettuce/Cotton	Crop
Dbl Crop Lettuce/Durum Wht	Crop
Dbl Crop Oats/Corn	Crop
Dbl Crop Soybeans/Cotton	Crop
Dbl Crop Soybeans/Oats	Crop
Dbl Crop Triticale/Corn	Crop
Dbl Crop WinWht/Corn	Crop
Dbl Crop WinWht/Cotton	Crop
Dbl Crop WinWht/Sorghum	Crop
Dbl Crop WinWht/Soybeans	Crop
Deciduous Forest	Non-crop
Developed	Non-crop
Developed/High Intensity	Non-crop
Developed/Low Intensity	Non-crop
Developed/Med Intensity	Non-crop
Developed/Open Space	Non-crop
Dry Beans	Crop
Durum Wheat	Crop
Eggplants	Crop
Evergreen Forest	Non-crop
Fallow/Idle Cropland	Crop
Flaxseed	Crop
Forest	Non-crop
Garlic	Crop
Gourds	Crop
Grapes	Crop
Grassland/Pasture	Crop
Greens	Crop
Herbaceous Wetlands	Non-crop
Herbs	Crop
Honeydew Melons	Crop
Hops	Crop
Lentils	Crop
Lettuce	Crop
Millet	Crop
Mint	Crop
Misc Vegs & Fruits	Crop
Mixed Forest	Non-crop
Mustard	Crop
Nectarines	Crop
Nonag/Undefined	Non-crop
Oats	Crop
Olives	Crop
Onions	Crop
Open Water	Non-crop
Oranges	Crop
Other Crops	Crop
Other Hay/Non Alfalfa	Crop
Other Small Grains	Crop
Other Tree Crops	Crop
Pasture/Grass	Crop
Peaches	Crop
Peanuts	Crop
Pears	Crop
Peas	Crop
Pecans	Crop
Peppers	Crop
Perennial Ice/Snow	Non-crop
Pistachios	Crop
Plums	Crop
Pomegranates	Crop
Pop or Orn Corn	Crop
Potatoes	Crop
Prunes	Crop
Pumpkins	Crop
Radishes	Crop
Rice	Crop
Rye	Crop
Safflower	Crop
Shrubland	Non-crop
Sod/Grass Seed	Non-crop
Sorghum	Crop
Soybeans	Crop
Speltz	Crop
Spring Wheat	Crop
Squash	Crop
Strawberries	Crop
Sugarbeets	Crop
Sugarcane	Crop
Sunflower	Crop
Sweet Corn	Crop
Sweet Potatoes	Crop
Switchgrass	Non-crop
Tobacco	Crop
Tomatoes	Crop
Triticale	Crop
Turnips	Crop
Vetch	Crop
Walnuts	Crop
Water	Non-crop
Watermelons	Crop
Wetlands	Non-crop
Winter Wheat	Crop
Woody Wetlands	Non-crop
